# Supplementary material for: 3-Acetyl-1-(2,5-dimethyl­phen­yl)thio­urea
Source: Acta Crystallogr Sect E Struct Rep Online. 2012 Jul 4;68(Pt 8):o2338. doi: 10.1107/S1600536812029601 (PMC3414274; doi:10.1107/S1600536812029601)
Supplement: Supplementary file 2 [file e-68-o2338-Isup2.hkl]

# 
# h,k,l, Fc-squared, Fo-squared, sigma(Fo-squared) and status flag 
# 
data_I
_shelx_title ' SAT10M IN P-1' 
_shelx_refln_list_code          4 
_shelx_F_calc_maximum       91.99 
_exptl_crystal_F_000       236.00 
_reflns_d_resolution_high  0.8000 
 
loop_ 
 _symmetry_equiv_pos_as_xyz 
 'x, y, z' 
 '-x, -y, -z' 
 
_cell_length_a     5.0312 
_cell_length_b    10.9329 
_cell_length_c    11.0568 
_cell_angle_alpha 105.711 
_cell_angle_beta  100.020 
_cell_angle_gamma  93.037 
 
_shelx_F_squared_multiplier     1.000 
 
loop_ 
 _refln_index_h 
 _refln_index_k 
 _refln_index_l 
 _refln_F_squared_calc 
 _refln_F_squared_meas 
 _refln_F_squared_sigma 
 _refln_observed_status 
   1   0   0     1005.17     1058.56      5.38 o 
   2   0   0      308.57      282.72      1.53 o 
   3   0   0        5.07        7.02      0.25 o 
   4   0   0      212.43      215.05      2.02 o 
   5   0   0       84.13       82.47      2.09 o 
   6   0   0       18.47       20.88      1.24 o 
  -6   1   0        4.12        3.98      0.66 o 
  -5   1   0       20.97       20.42      0.73 o 
  -4   1   0        0.00        0.10      0.18 o 
  -3   1   0      127.29      123.66      1.08 o 
  -2   1   0       79.05       91.03      0.75 o 
  -1   1   0     1190.97     1182.80      1.89 o 
   1   1   0      339.49      359.27      1.47 o 
   2   1   0      677.04      710.29      2.38 o 
   3   1   0       65.28       58.77      0.77 o 
   4   1   0       34.82       32.09      0.67 o 
   5   1   0        0.66        0.98      0.40 o 
   6   1   0        0.55        0.85      0.52 o 
  -6   2   0        0.91        0.86      0.41 o 
  -5   2   0        0.37        0.34      0.24 o 
  -4   2   0       53.29       56.68      1.04 o 
  -3   2   0      322.10      298.99      1.68 o 
  -2   2   0      315.50      311.69      1.39 o 
  -1   2   0     1182.92     1215.70      3.54 o 
   0   2   0        7.37        7.87      0.29 o 
   1   2   0       64.91       75.93      0.87 o 
   2   2   0      471.73      482.64      1.38 o 
   3   2   0        0.07        0.15      0.11 o 
   4   2   0        0.82        0.70      0.24 o 
   5   2   0       20.09       19.55      1.11 o 
  -6   3   0        6.07        5.16      0.70 o 
  -5   3   0        1.02        0.23      0.35 o 
  -4   3   0        6.84        7.53      0.40 o 
  -3   3   0       53.78       54.78      0.59 o 
  -2   3   0        3.26        0.66      0.10 o 
  -1   3   0     3112.95     3203.33      4.10 o 
   0   3   0      350.82      376.97      1.09 o 
   1   3   0      190.64      189.90      1.02 o 
   2   3   0      206.19      232.46      0.99 o 
   3   3   0       67.83       68.49      1.17 o 
   4   3   0       13.26       13.86      0.64 o 
   5   3   0        7.42        7.48      0.58 o 
  -6   4   0        5.09        5.46      0.73 o 
  -5   4   0        1.03        1.27      0.39 o 
  -4   4   0       63.86       70.62      1.85 o 
  -3   4   0        0.09        0.24      0.15 o 
  -2   4   0       37.19       31.09      1.10 o 
  -1   4   0        0.97        1.33      0.20 o 
   0   4   0        0.09        0.70      0.08 o 
   1   4   0        6.86       14.01      0.32 o 
   2   4   0      688.41      690.39      4.74 o 
   3   4   0     1034.19     1034.28      4.69 o 
   4   4   0        2.81        4.08      0.41 o 
   5   4   0        2.49        2.37      0.40 o 
  -5   5   0        0.12       -0.34      0.40 o 
  -4   5   0        4.13        4.68      0.55 o 
  -3   5   0       29.41       26.48      0.67 o 
  -2   5   0      204.94      198.62      1.78 o 
  -1   5   0      180.47      194.23      1.09 o 
   0   5   0      229.52      209.69      1.23 o 
   1   5   0       24.00       16.12      0.48 o 
   2   5   0        3.36        3.50      0.22 o 
   3   5   0      271.21      268.93      2.48 o 
   4   5   0       21.26       22.17      0.84 o 
   5   5   0       67.93       74.03      1.69 o 
  -5   6   0        0.24        0.36      0.44 o 
  -4   6   0       16.24       17.85      1.01 o 
  -3   6   0        1.03        0.33      0.16 o 
  -2   6   0        8.46        9.78      0.43 o 
  -1   6   0        1.36        2.33      0.15 o 
   0   6   0      494.59      450.98      2.54 o 
   1   6   0      101.13      100.93      0.96 o 
   2   6   0      214.89      214.24      1.57 o 
   3   6   0       18.84       18.73      0.70 o 
   4   6   0       27.74       30.58      1.02 o 
   5   6   0       36.58       39.85      1.30 o 
  -5   7   0      134.64      145.29      3.21 o 
  -4   7   0       40.30       40.47      1.52 o 
  -3   7   0       72.47       71.93      1.26 o 
  -2   7   0       80.42       85.85      1.26 o 
  -1   7   0      159.58      160.90      1.85 o 
   0   7   0       88.38      106.35      1.44 o 
   1   7   0       94.36       91.03      1.10 o 
   2   7   0      970.26      949.78      3.51 o 
   3   7   0       27.62       26.00      0.85 o 
   4   7   0        0.89        0.62      0.29 o 
  -5   8   0        2.77        3.54      0.68 o 
  -4   8   0        0.14        0.27      0.34 o 
  -3   8   0       25.27       26.67      0.83 o 
  -2   8   0       40.45       42.79      0.96 o 
  -1   8   0        0.05       -0.11      0.19 o 
   0   8   0        0.51        0.21      0.24 o 
   1   8   0      125.50      119.81      1.65 o 
   2   8   0       66.26       60.83      1.26 o 
   3   8   0        3.50        2.89      0.36 o 
   4   8   0       15.42       14.37      1.36 o 
  -4   9   0        2.07        2.35      0.51 o 
  -3   9   0       13.30       13.16      0.83 o 
  -2   9   0        1.29        1.06      0.25 o 
  -1   9   0       14.25       13.16      0.89 o 
   0   9   0       89.05       90.06      1.45 o 
   1   9   0        5.45        5.58      0.45 o 
   2   9   0        6.74        9.50      0.88 o 
   3   9   0        8.21        7.59      0.90 o 
   4   9   0       16.31       17.41      0.87 o 
  -4  10   0        0.03       -0.37      0.38 o 
  -3  10   0        8.87        6.82      0.50 o 
  -2  10   0       18.43       20.88      1.21 o 
  -1  10   0       14.32       14.58      1.03 o 
   0  10   0       16.83       17.26      1.08 o 
   1  10   0        2.23        1.28      0.30 o 
   2  10   0        1.64        3.60      0.65 o 
   3  10   0       30.36       31.26      1.73 o 
  -3  11   0       39.42       37.87      1.76 o 
  -2  11   0       72.39       70.34      2.28 o 
  -1  11   0        2.00        1.51      0.54 o 
   0  11   0        8.45        7.39      0.84 o 
   1  11   0       30.74       30.68      1.04 o 
   2  11   0       22.46       22.62      1.42 o 
  -3  12   0        0.17        0.34      0.61 o 
  -2  12   0        1.30        1.27      0.58 o 
  -1  12   0        2.90        2.72      0.66 o 
   0  12   0       55.76       61.74      2.25 o 
   1  12   0       14.58       16.54      1.23 o 
  -1  13   0        0.39        0.85      0.56 o 
   0  13   0        8.47        7.17      0.94 o 
   0 -13   1        7.96        8.43      0.98 o 
   1 -13   1        6.12        7.88      0.99 o 
   2 -13   1        2.19        3.35      0.81 o 
  -2 -12   1       10.85       11.67      1.08 o 
  -1 -12   1       12.13       12.43      1.06 o 
   0 -12   1       45.22       47.52      1.96 o 
   1 -12   1        3.03        3.38      0.66 o 
   2 -12   1        0.01       -0.40      0.57 o 
   3 -12   1       26.32       21.69      1.40 o 
  -3 -11   1       14.81       20.20      1.47 o 
  -2 -11   1        3.96        3.59      0.60 o 
  -1 -11   1       23.23       22.50      1.32 o 
   0 -11   1       24.28       24.90      1.37 o 
   1 -11   1        0.74        0.19      0.46 o 
   2 -11   1       42.28       44.08      1.80 o 
   3 -11   1        0.01       -0.15      0.29 o 
  -3 -10   1       37.72       39.52      1.94 o 
  -2 -10   1       42.52       40.61      1.18 o 
  -1 -10   1      191.34      190.49      2.35 o 
   0 -10   1       45.78       46.54      1.71 o 
   1 -10   1       17.62       16.95      1.06 o 
   2 -10   1       60.45       62.04      1.98 o 
   3 -10   1       27.71       27.45      0.93 o 
   4 -10   1        4.60        5.05      0.66 o 
  -4  -9   1       15.42       16.13      1.07 o 
  -3  -9   1       69.62       68.26      2.36 o 
  -2  -9   1       26.65       24.69      0.87 o 
  -1  -9   1      185.20      188.45      2.18 o 
   0  -9   1      242.46      231.26      3.47 o 
   1  -9   1       97.98      105.69      2.35 o 
   2  -9   1       11.92       12.62      0.57 o 
   3  -9   1        8.91        9.10      0.70 o 
   4  -9   1       14.16       17.30      1.09 o 
  -4  -8   1        1.55        1.92      0.39 o 
  -3  -8   1        6.33        5.54      0.44 o 
  -2  -8   1       64.00       61.97      0.96 o 
  -1  -8   1       15.40       13.32      0.58 o 
   0  -8   1        0.05        0.14      0.18 o 
   1  -8   1       42.09       39.94      0.84 o 
   2  -8   1       44.67       37.44      1.26 o 
   3  -8   1       33.28       32.50      0.91 o 
   4  -8   1        0.10        0.32      0.66 o 
   5  -8   1        3.43        2.04      0.50 o 
  -5  -7   1        2.68        3.25      0.49 o 
  -4  -7   1       36.52       38.77      1.91 o 
  -3  -7   1       33.91       36.60      1.00 o 
  -2  -7   1      199.26      196.98      2.32 o 
  -1  -7   1        1.02       -0.01      0.13 o 
   0  -7   1      404.07      397.55      2.50 o 
   1  -7   1        0.92        1.85      0.22 o 
   2  -7   1       45.71       45.95      0.92 o 
   3  -7   1       50.14       48.96      0.87 o 
   4  -7   1       18.40       19.93      0.81 o 
   5  -7   1       12.31       13.95      1.06 o 
  -5  -6   1       11.75       13.51      0.79 o 
  -4  -6   1       48.16       46.40      1.22 o 
  -3  -6   1       80.18       74.75      1.36 o 
  -2  -6   1       12.43        9.79      0.36 o 
  -1  -6   1        4.91        7.27      0.28 o 
   0  -6   1      680.98      736.00      2.78 o 
   1  -6   1      354.33      367.21      4.01 o 
   2  -6   1      124.98      159.20      1.35 o 
   3  -6   1       17.57       15.65      0.49 o 
   4  -6   1       24.54       24.41      0.85 o 
   5  -6   1      127.86      127.79      2.92 o 
  -5  -5   1       12.82       13.88      1.18 o 
  -4  -5   1        8.30        8.85      0.74 o 
  -3  -5   1       16.07       14.57      0.61 o 
  -2  -5   1        0.02        1.51      0.17 o 
  -1  -5   1       18.01       21.69      0.31 o 
   0  -5   1      960.01      927.76      2.18 o 
   1  -5   1      157.55      162.46      0.91 o 
   2  -5   1      404.31      450.68      2.11 o 
   3  -5   1       59.60       53.45      0.81 o 
   4  -5   1       24.53       21.08      0.77 o 
   5  -5   1       17.74       18.06      1.12 o 
  -5  -4   1        8.26        7.75      0.77 o 
  -4  -4   1       70.37       72.04      1.42 o 
  -3  -4   1      118.49      114.11      1.55 o 
  -2  -4   1      193.44      181.19      0.96 o 
  -1  -4   1      126.32      130.71      0.70 o 
   0  -4   1        6.79        5.33      0.16 o 
   1  -4   1      205.22      208.47      1.19 o 
   2  -4   1      218.25      231.04      1.53 o 
   3  -4   1       18.59       19.43      0.38 o 
   4  -4   1        8.93       12.17      0.59 o 
   5  -4   1        6.66        8.39      0.78 o 
  -5  -3   1        7.46        7.37      0.74 o 
  -4  -3   1      226.52      222.73      4.23 o 
  -3  -3   1      229.08      243.01      1.56 o 
  -2  -3   1      668.28      658.79      2.51 o 
  -1  -3   1       13.44       18.36      0.37 o 
   0  -3   1     1519.06     1516.86      8.09 o 
   1  -3   1      690.50      708.41      1.97 o 
   2  -3   1        8.25       13.19      0.26 o 
   3  -3   1       59.09       54.29      0.75 o 
   4  -3   1      111.08      108.83      1.23 o 
   5  -3   1       82.02       82.60      1.46 o 
   6  -3   1        2.00        1.00      0.36 o 
  -6  -2   1       73.53       75.51      2.34 o 
  -5  -2   1       24.88       25.86      1.24 o 
  -4  -2   1       40.50       39.15      1.32 o 
  -3  -2   1        1.40        0.71      0.18 o 
  -2  -2   1      139.85      151.72      1.67 o 
  -1  -2   1     2135.95     2136.71      6.68 o 
   0  -2   1      785.55      780.63      2.30 o 
   1  -2   1      130.67      159.58      0.83 o 
   2  -2   1      131.30      144.63      0.99 o 
   3  -2   1      390.32      359.70      1.90 o 
   4  -2   1        0.80        0.92      0.27 o 
   5  -2   1       17.59       18.63      0.73 o 
   6  -2   1        1.57        1.74      0.44 o 
  -6  -1   1       11.48       13.50      1.04 o 
  -5  -1   1        0.00       -0.14      0.30 o 
  -4  -1   1        2.59        3.52      0.31 o 
  -3  -1   1      275.45      257.66      1.89 o 
  -2  -1   1       13.36       11.30      0.29 o 
  -1  -1   1      153.07      174.18      0.82 o 
   1  -1   1      694.78      680.05      5.76 o 
   2  -1   1       13.90       18.19      0.31 o 
   3  -1   1      316.38      321.66      1.57 o 
   4  -1   1        1.80        2.39      0.25 o 
   5  -1   1        5.77        7.36      0.48 o 
   6  -1   1        4.21        4.37      0.67 o 
  -6   0   1        1.10        0.62      0.42 o 
  -5   0   1       23.97       20.75      1.01 o 
  -4   0   1       21.22       24.32      1.45 o 
  -3   0   1      423.01      433.43      1.96 o 
  -2   0   1       10.76       18.21      0.33 o 
  -1   0   1      390.99      401.61      2.84 o 
   1   0   1       39.62       30.61      0.38 o 
   2   0   1      174.55      204.32      1.14 o 
   3   0   1       11.65       18.09      0.38 o 
   4   0   1       69.10       63.04      0.82 o 
   5   0   1       38.68       39.32      1.49 o 
   6   0   1        0.00       -0.17      0.46 o 
  -6   1   1        5.26        4.61      0.62 o 
  -5   1   1       36.29       35.87      0.96 o 
  -4   1   1      146.69      143.79      1.66 o 
  -3   1   1      466.11      520.82      2.15 o 
  -2   1   1      295.48      298.60      1.32 o 
  -1   1   1     1638.95     1688.55     12.91 o 
   0   1   1     4096.84     4014.01      5.45 o 
   1   1   1     3692.28     3872.72      8.34 o 
   2   1   1      789.04      833.99      2.49 o 
   3   1   1      299.25      262.03      1.62 o 
   4   1   1       47.91       47.28      0.88 o 
   5   1   1       11.95       10.86      0.85 o 
  -6   2   1        8.70        9.82      0.87 o 
  -5   2   1       11.61       11.59      0.57 o 
  -4   2   1      235.36      252.24      2.19 o 
  -3   2   1       89.92       82.21      0.86 o 
  -2   2   1        7.62        6.24      0.21 o 
  -1   2   1     1647.87     1699.95      4.87 o 
   0   2   1       48.89       54.96      0.77 o 
   1   2   1      418.63      429.43      1.36 o 
   2   2   1      364.27      371.37      1.16 o 
   3   2   1        0.03        0.05      0.12 o 
   4   2   1        5.23        5.88      0.57 o 
   5   2   1       43.32       42.79      1.20 o 
  -6   3   1        0.03       -0.14      0.39 o 
  -5   3   1        2.80        2.71      0.50 o 
  -4   3   1      175.48      169.34      1.77 o 
  -3   3   1       45.33       51.65      0.69 o 
  -2   3   1       89.61       98.60      0.76 o 
  -1   3   1        5.56        4.66      0.30 o 
   0   3   1      698.92      694.67      2.64 o 
   1   3   1       13.11       20.06      0.34 o 
   2   3   1       59.59       64.36      0.55 o 
   3   3   1        0.69        0.71      0.29 o 
   4   3   1       15.31       16.27      0.69 o 
   5   3   1       46.04       44.99      1.27 o 
  -6   4   1        3.58        3.26      0.57 o 
  -5   4   1       44.19       46.74      1.72 o 
  -4   4   1       69.72       64.55      1.78 o 
  -3   4   1        0.18        0.07      0.17 o 
  -2   4   1      350.35      358.27      3.23 o 
  -1   4   1      693.97      684.73      2.02 o 
   0   4   1     1531.48     1624.98      4.16 o 
   1   4   1       23.76       24.74      0.42 o 
   2   4   1      120.88      107.81      1.44 o 
   3   4   1       50.52       46.37      1.02 o 
   4   4   1        0.09       -0.27      0.27 o 
   5   4   1        0.02        0.87      0.50 o 
  -5   5   1       19.44       20.36      1.19 o 
  -4   5   1       39.73       40.18      1.46 o 
  -3   5   1       15.65       13.47      0.50 o 
  -2   5   1      152.78      151.11      1.48 o 
  -1   5   1       99.19      119.39      0.92 o 
   0   5   1       37.13       46.22      0.40 o 
   1   5   1      173.44      180.40      1.21 o 
   2   5   1      204.03      207.26      1.47 o 
   3   5   1      222.41      226.99      2.31 o 
   4   5   1        3.64        3.13      0.37 o 
   5   5   1       35.17       39.93      2.02 o 
  -5   6   1       11.04       12.15      0.95 o 
  -4   6   1        0.09        0.32      0.33 o 
  -3   6   1       38.38       39.19      0.90 o 
  -2   6   1       23.09       26.12      0.50 o 
  -1   6   1       92.76       81.37      0.83 o 
   0   6   1       57.80       58.67      0.94 o 
   1   6   1      174.32      149.05      1.18 o 
   2   6   1      131.99      131.11      1.36 o 
   3   6   1        0.87        1.28      0.54 o 
   4   6   1       16.88       16.88      0.77 o 
   5   6   1       65.31       77.83      1.81 o 
  -5   7   1        0.06       -0.32      0.45 o 
  -4   7   1        4.21        3.60      0.55 o 
  -3   7   1        0.02        0.10      0.23 o 
  -2   7   1        4.60        5.65      0.37 o 
  -1   7   1      429.83      399.75      2.76 o 
   0   7   1        0.01        0.00      0.17 o 
   1   7   1       14.92       17.56      0.62 o 
   2   7   1        7.22        6.45      0.43 o 
   3   7   1       37.07       36.38      1.01 o 
   4   7   1        0.55        0.16      0.45 o 
  -5   8   1       32.08       31.76      1.56 o 
  -4   8   1        2.08        1.66      0.44 o 
  -3   8   1       38.38       39.04      1.43 o 
  -2   8   1       21.36       21.11      0.69 o 
  -1   8   1      149.21      146.95      1.66 o 
   0   8   1        9.54       12.25      0.54 o 
   1   8   1      398.98      399.92      3.79 o 
   2   8   1      259.13      253.91      3.99 o 
   3   8   1      122.56      122.23      1.90 o 
   4   8   1        7.87        9.00      1.15 o 
  -4   9   1       20.75       21.90      0.87 o 
  -3   9   1        1.41        1.23      0.30 o 
  -2   9   1       37.58       33.83      1.44 o 
  -1   9   1        5.55        6.51      0.70 o 
   0   9   1        8.79        7.47      0.88 o 
   1   9   1       25.43       27.21      0.89 o 
   2   9   1       73.63       74.01      2.28 o 
   3   9   1        3.98        4.30      0.71 o 
  -4  10   1        1.01        1.83      0.38 o 
  -3  10   1        3.03        2.85      0.48 o 
  -2  10   1       11.50       11.71      0.96 o 
  -1  10   1       11.45       11.64      0.94 o 
   0  10   1        0.66        0.78      0.49 o 
   1  10   1       22.80       22.64      0.88 o 
   2  10   1       12.95       12.48      1.03 o 
   3  10   1        4.90        4.65      0.79 o 
  -3  11   1        4.01        3.73      0.74 o 
  -2  11   1        0.76        1.55      0.55 o 
  -1  11   1        0.29        0.46      0.52 o 
   0  11   1       13.09       12.40      1.03 o 
   1  11   1        7.12        7.66      0.59 o 
   2  11   1       45.09       50.10      2.13 o 
  -2  12   1        8.67        7.45      0.98 o 
  -1  12   1        0.30        0.94      0.56 o 
   0  12   1        5.09        3.36      0.70 o 
   1  12   1        2.82        2.78      0.65 o 
  -1 -13   2        9.24        9.80      1.03 o 
   0 -13   2        2.50        2.20      0.68 o 
   1 -13   2       24.89       28.92      1.66 o 
   2 -13   2       25.33       26.69      1.62 o 
  -2 -12   2       16.01       21.22      1.34 o 
  -1 -12   2        1.02        0.19      0.49 o 
   0 -12   2        0.14        0.57      0.53 o 
   1 -12   2        6.34        5.81      0.78 o 
   2 -12   2       14.53       17.58      1.29 o 
   3 -12   2        0.89        1.90      0.69 o 
  -3 -11   2        6.67        7.38      1.01 o 
  -2 -11   2       23.29       22.07      0.93 o 
  -1 -11   2       26.95       27.07      1.39 o 
   0 -11   2        6.77        5.08      0.73 o 
   1 -11   2        1.10        1.27      0.49 o 
   2 -11   2        0.52        0.77      0.54 o 
   3 -11   2        0.60        0.89      0.53 o 
  -3 -10   2        1.98        2.74      0.71 o 
  -2 -10   2       50.18       53.08      1.32 o 
  -1 -10   2      102.02       94.80      1.65 o 
   0 -10   2        0.77        1.32      0.47 o 
   1 -10   2       74.40       75.56      2.14 o 
   2 -10   2       13.84       14.63      0.99 o 
   3 -10   2       18.81       19.77      1.03 o 
   4 -10   2        1.88        2.08      0.52 o 
  -4  -9   2       25.42       28.05      1.05 o 
  -3  -9   2       33.34       34.43      1.04 o 
  -2  -9   2       33.98       32.23      0.98 o 
  -1  -9   2       70.47       69.71      2.12 o 
   0  -9   2       42.65       40.55      1.48 o 
   1  -9   2       50.01       50.34      1.64 o 
   2  -9   2       14.66       15.17      1.03 o 
   3  -9   2        3.82        3.89      0.44 o 
   4  -9   2        7.45        8.24      0.80 o 
  -4  -8   2       76.31       74.64      1.65 o 
  -3  -8   2        1.73        1.48      0.30 o 
  -2  -8   2        9.43        8.07      0.38 o 
  -1  -8   2      337.98      331.68      2.69 o 
   0  -8   2      537.34      504.09      3.00 o 
   1  -8   2       87.81       84.79      1.95 o 
   2  -8   2       32.19       35.54      0.87 o 
   3  -8   2        5.70        5.12      0.36 o 
   4  -8   2       42.32       44.69      1.22 o 
   5  -8   2        5.56        5.44      0.76 o 
  -5  -7   2        4.13        3.39      0.54 o 
  -4  -7   2        1.81        2.39      0.41 o 
  -3  -7   2      127.15      126.46      1.81 o 
  -2  -7   2       12.76       13.36      0.45 o 
  -1  -7   2       66.64       59.65      0.80 o 
   0  -7   2        2.52        2.26      0.24 o 
   1  -7   2       77.61       71.49      1.65 o 
   2  -7   2       61.26       56.88      0.87 o 
   3  -7   2        1.40        1.97      0.27 o 
   4  -7   2        0.32        0.30      0.58 o 
   5  -7   2        0.36        0.77      0.46 o 
  -5  -6   2        0.27       -0.61      0.61 o 
  -4  -6   2       42.78       43.93      1.56 o 
  -3  -6   2      492.78      482.12      3.42 o 
  -2  -6   2        0.01        0.17      0.15 o 
  -1  -6   2       29.36       35.71      0.46 o 
   0  -6   2       14.40       16.23      0.34 o 
   1  -6   2      239.21      231.82      2.68 o 
   2  -6   2      144.21      136.35      1.27 o 
   3  -6   2       49.63       50.19      0.84 o 
   4  -6   2       53.49       52.75      1.24 o 
   5  -6   2       10.05       10.05      0.86 o 
  -5  -5   2       26.78       26.32      1.33 o 
  -4  -5   2        1.83        2.69      0.49 o 
  -3  -5   2      335.59      326.22      2.79 o 
  -2  -5   2      205.97      240.17      1.61 o 
  -1  -5   2     2469.85     2544.44     11.30 o 
   0  -5   2       88.68       76.57      1.91 o 
   1  -5   2      111.18      105.13      1.10 o 
   2  -5   2      448.91      472.20      2.20 o 
   3  -5   2       44.26       37.34      0.92 o 
   4  -5   2       80.07       83.27      1.52 o 
   5  -5   2        0.10       -0.39      0.39 o 
  -5  -4   2        0.49        0.75      0.38 o 
  -4  -4   2       92.19       92.44      2.13 o 
  -3  -4   2       30.37       34.49      0.88 o 
  -2  -4   2       17.47       33.95      0.46 o 
  -1  -4   2      173.19      157.21      1.26 o 
   0  -4   2      153.53      161.09      1.16 o 
   1  -4   2      321.93      295.70      1.46 o 
   2  -4   2      192.10      181.98      1.27 o 
   3  -4   2      134.93      152.78      1.77 o 
   4  -4   2       41.58       38.69      1.03 o 
   5  -4   2        0.08       -0.35      0.35 o 
  -6  -3   2       11.78       13.27      1.09 o 
  -5  -3   2        0.05        0.06      0.35 o 
  -4  -3   2      353.15      334.64      3.93 o 
  -3  -3   2       79.71       81.27      0.95 o 
  -2  -3   2       24.29       35.47      0.46 o 
  -1  -3   2      198.95      222.60      0.97 o 
   0  -3   2      466.41      503.54      2.04 o 
   1  -3   2     1034.75     1051.16      2.51 o 
   2  -3   2       27.91       22.24      0.41 o 
   3  -3   2       12.72       10.23      0.36 o 
   4  -3   2       13.24       12.41      0.46 o 
   5  -3   2       82.10       80.49      1.46 o 
  -6  -2   2        9.43        9.98      0.94 o 
  -5  -2   2        9.19        8.35      0.79 o 
  -4  -2   2      234.88      218.24      3.29 o 
  -3  -2   2       73.18       77.55      2.34 o 
  -2  -2   2      310.56      307.12      1.80 o 
  -1  -2   2       97.61      101.26      0.86 o 
   0  -2   2     1973.53     2060.91      3.61 o 
   1  -2   2     1480.57     1533.26      3.29 o 
   2  -2   2        1.32        0.75      0.09 o 
   3  -2   2      143.79      144.18      1.06 o 
   4  -2   2       38.48       35.72      0.74 o 
   5  -2   2       59.29       55.84      1.21 o 
  -6  -1   2       32.40       34.08      1.54 o 
  -5  -1   2       74.06       77.53      1.40 o 
  -4  -1   2        3.22        3.90      0.32 o 
  -3  -1   2      182.30      195.91      1.83 o 
  -2  -1   2      117.34      120.49      2.22 o 
  -1  -1   2      197.76      193.63      1.61 o 
   0  -1   2      216.00      216.31      1.01 o 
   1  -1   2     8462.31     8563.99     52.90 o 
   2  -1   2     2551.09     2583.62     11.57 o 
   3  -1   2      113.41      127.21      1.01 o 
   4  -1   2        0.21       -0.20      0.20 o 
   5  -1   2        6.35        6.18      0.64 o 
  -6   0   2        0.05        0.04      0.43 o 
  -5   0   2       25.02       22.19      0.77 o 
  -4   0   2       13.18       10.49      0.51 o 
  -3   0   2       44.32       45.25      0.62 o 
  -2   0   2       28.20       23.85      0.78 o 
  -1   0   2     1415.37     1443.44      4.50 o 
   0   0   2     1582.30     1594.83      3.81 o 
   1   0   2      488.03      535.50      2.54 o 
   2   0   2       29.19       39.13      0.52 o 
   3   0   2        2.41        1.62      0.15 o 
   4   0   2       60.68       60.21      0.88 o 
   5   0   2        0.99        1.07      0.37 o 
  -6   1   2        5.66        6.45      0.51 o 
  -5   1   2       40.58       39.73      1.02 o 
  -4   1   2       27.63       26.93      0.74 o 
  -3   1   2       48.76       45.53      0.62 o 
  -2   1   2        4.02        3.86      0.24 o 
  -1   1   2     5829.88     5779.33      9.34 o 
   0   1   2       87.94       77.10      0.63 o 
   1   1   2      141.99      164.79      1.12 o 
   2   1   2       39.84       43.54      0.55 o 
   3   1   2      176.29      172.40      1.32 o 
   4   1   2      142.73      132.47      1.88 o 
   5   1   2        0.03       -0.32      0.41 o 
  -6   2   2       43.19       48.45      1.86 o 
  -5   2   2       12.04       14.10      0.62 o 
  -4   2   2        4.91        6.22      0.38 o 
  -3   2   2       99.61      103.61      0.95 o 
  -2   2   2       54.77       61.02      0.78 o 
  -1   2   2     4290.01     4354.92      8.46 o 
   0   2   2      288.62      282.13      1.28 o 
   1   2   2     1151.04     1141.82      6.27 o 
   2   2   2        6.55       10.00      0.24 o 
   3   2   2      314.24      325.79      2.79 o 
   4   2   2      100.64       89.19      1.55 o 
   5   2   2       17.60       20.21      1.60 o 
  -6   3   2        0.34        0.19      0.41 o 
  -5   3   2        0.38       -0.29      0.36 o 
  -4   3   2       22.38       21.33      0.81 o 
  -3   3   2      224.62      240.64      1.44 o 
  -2   3   2       90.80       86.60      1.94 o 
  -1   3   2      485.70      530.27      3.08 o 
   0   3   2      590.44      588.93      1.95 o 
   1   3   2      590.34      608.52      1.95 o 
   2   3   2        9.14        8.15      0.37 o 
   3   3   2       56.88       57.59      1.11 o 
   4   3   2       78.00       79.61      1.51 o 
   5   3   2       59.68       61.73      3.43 o 
  -6   4   2        0.21       -0.26      0.42 o 
  -5   4   2       46.14       45.68      1.69 o 
  -4   4   2       72.33       77.12      1.95 o 
  -3   4   2       20.67       18.72      0.86 o 
  -2   4   2      394.98      406.70      3.57 o 
  -1   4   2       93.03      104.56      1.44 o 
   0   4   2      186.76      166.73      0.96 o 
   1   4   2      231.42      226.71      1.31 o 
   2   4   2       90.65       93.60      1.26 o 
   3   4   2       10.43        7.78      0.45 o 
   4   4   2       12.71       12.60      0.65 o 
   5   4   2        8.90        9.19      1.28 o 
  -5   5   2       44.51       46.76      1.78 o 
  -4   5   2       42.45       49.49      1.35 o 
  -3   5   2        1.60        1.55      0.35 o 
  -2   5   2      325.93      319.89      3.14 o 
  -1   5   2      147.68      171.34      1.17 o 
   0   5   2       42.57       43.82      0.75 o 
   1   5   2       22.80       14.63      0.37 o 
   2   5   2      422.76      444.60      4.42 o 
   3   5   2       10.39       11.33      0.62 o 
   4   5   2        0.98        0.82      0.33 o 
   5   5   2        4.03        4.25      0.48 o 
  -5   6   2       17.69       18.68      1.19 o 
  -4   6   2      168.82      175.46      2.07 o 
  -3   6   2      138.46      135.75      1.68 o 
  -2   6   2       14.76       14.22      0.40 o 
  -1   6   2        3.36        5.97      0.37 o 
   0   6   2      146.31      143.25      1.54 o 
   1   6   2       61.87       66.98      0.83 o 
   2   6   2      127.94      122.07      1.58 o 
   3   6   2       79.87       75.91      1.43 o 
   4   6   2       62.12       61.29      1.46 o 
  -5   7   2        0.20       -0.25      0.41 o 
  -4   7   2       27.11       26.43      0.87 o 
  -3   7   2        0.01       -0.16      0.55 o 
  -2   7   2        0.01       -0.20      0.20 o 
  -1   7   2       92.64       88.05      1.66 o 
   0   7   2       14.17       14.60      0.56 o 
   1   7   2       20.54       19.91      0.68 o 
   2   7   2      338.51      331.06      2.70 o 
   3   7   2        2.15        2.25      0.34 o 
   4   7   2       43.75       44.97      1.30 o 
  -5   8   2        2.09        1.67      0.51 o 
  -4   8   2        5.01        5.44      0.75 o 
  -3   8   2       11.08        9.80      0.56 o 
  -2   8   2       38.68       36.61      0.91 o 
  -1   8   2       51.98       53.68      2.77 o 
   0   8   2        5.74        5.34      0.39 o 
   1   8   2      278.09      279.83      2.65 o 
   2   8   2        8.70        9.83      0.88 o 
   3   8   2        4.51        5.84      0.81 o 
   4   8   2        8.63        7.45      1.10 o 
  -4   9   2        8.17        9.00      0.60 o 
  -3   9   2       10.36       11.44      0.62 o 
  -2   9   2       58.01       51.90      1.77 o 
  -1   9   2        5.09        4.04      0.60 o 
   0   9   2        0.39        0.31      0.22 o 
   1   9   2      227.73      228.31      2.57 o 
   2   9   2       45.98       44.47      1.87 o 
   3   9   2        0.02        1.35      0.60 o 
  -4  10   2        1.28        1.36      1.07 o 
  -3  10   2        1.39        0.96      0.52 o 
  -2  10   2       27.85       27.69      1.43 o 
  -1  10   2       61.14       60.18      2.04 o 
   0  10   2        1.34        1.23      0.32 o 
   1  10   2       31.49       30.50      1.03 o 
   2  10   2        0.40       -0.30      0.45 o 
  -3  11   2        8.06        9.02      0.99 o 
  -2  11   2        0.19        0.64      0.53 o 
  -1  11   2        2.21        2.60      0.64 o 
   0  11   2        2.72        2.65      0.63 o 
   1  11   2       14.87       18.64      0.88 o 
   2  11   2        8.41        8.54      0.93 o 
  -2  12   2        0.44        0.41      0.56 o 
  -1  12   2        2.04        2.65      0.74 o 
   0  12   2        5.64        5.59      0.79 o 
  -1 -13   3       12.17       13.25      1.19 o 
   0 -13   3        2.08        1.46      0.60 o 
   1 -13   3       23.50       24.04      1.51 o 
   2 -13   3       34.11       36.66      1.86 o 
  -2 -12   3        3.93        2.25      0.55 o 
  -1 -12   3        0.43        0.35      0.47 o 
   0 -12   3        1.00        1.56      0.59 o 
   1 -12   3       30.61       33.21      1.63 o 
   2 -12   3       77.61       80.82      2.49 o 
   3 -12   3        7.58        7.20      0.91 o 
  -3 -11   3       44.55       51.07      2.19 o 
  -2 -11   3        0.13        0.73      0.85 o 
  -1 -11   3       45.28       47.44      1.84 o 
   0 -11   3       79.00       77.66      2.32 o 
   1 -11   3       55.17       59.00      2.02 o 
   2 -11   3       70.73       68.11      2.19 o 
   3 -11   3       15.25       13.55      1.03 o 
  -3 -10   3        1.94        2.05      0.65 o 
  -2 -10   3       60.23       56.80      1.36 o 
  -1 -10   3       35.54       36.29      1.51 o 
   0 -10   3      132.18      124.95      2.72 o 
   1 -10   3      289.69      287.73      4.06 o 
   2 -10   3        0.40       -0.22      0.48 o 
   3 -10   3       15.16       14.05      1.00 o 
  -4  -9   3       25.65       31.94      1.12 o 
  -3  -9   3       30.12       29.83      0.97 o 
  -2  -9   3       60.57       54.99      1.26 o 
  -1  -9   3       40.21       40.25      1.02 o 
   0  -9   3        1.77        2.44      0.51 o 
   1  -9   3      136.44      130.69      2.58 o 
   2  -9   3       14.72       13.58      0.91 o 
   3  -9   3        0.27        0.30      0.29 o 
   4  -9   3        2.08        2.13      1.21 o 
  -4  -8   3       27.99       30.61      1.07 o 
  -3  -8   3        2.44        3.83      0.39 o 
  -2  -8   3        2.14        1.24      0.22 o 
  -1  -8   3       23.77       25.57      0.77 o 
   0  -8   3       31.18       29.51      1.17 o 
   1  -8   3       22.77       21.73      1.01 o 
   2  -8   3        4.40        4.66      0.42 o 
   3  -8   3       10.13       12.26      0.50 o 
   4  -8   3       27.75       29.34      1.03 o 
   5  -8   3       16.67       17.00      1.21 o 
  -5  -7   3       14.39       14.27      1.06 o 
  -4  -7   3       78.50       77.18      2.11 o 
  -3  -7   3        9.86       10.92      0.55 o 
  -2  -7   3       67.16       63.30      0.95 o 
  -1  -7   3       38.31       26.22      0.56 o 
   0  -7   3      141.19      141.55      1.57 o 
   1  -7   3        0.95        1.31      0.35 o 
   2  -7   3      190.33      183.11      2.00 o 
   3  -7   3       89.72       98.71      1.62 o 
   4  -7   3       20.80       19.64      0.83 o 
   5  -7   3       20.33       18.32      1.21 o 
  -5  -6   3        2.11        2.12      0.56 o 
  -4  -6   3       34.48       33.13      1.36 o 
  -3  -6   3      180.77      179.98      1.65 o 
  -2  -6   3      124.09      107.09      1.17 o 
  -1  -6   3        1.29        3.27      0.18 o 
   0  -6   3       28.35       32.97      0.84 o 
   1  -6   3      277.07      264.17      2.13 o 
   2  -6   3       29.64       25.90      0.74 o 
   3  -6   3       90.46       98.62      1.59 o 
   4  -6   3       55.05       54.25      1.30 o 
   5  -6   3        0.35        0.63      0.44 o 
  -5  -5   3       25.97       27.12      1.37 o 
  -4  -5   3       91.55       89.76      2.16 o 
  -3  -5   3       85.54       83.57      1.25 o 
  -2  -5   3        2.02        1.49      0.15 o 
  -1  -5   3      781.07      821.23      2.24 o 
   0  -5   3       66.40       54.28      1.23 o 
   1  -5   3       73.49       89.45      1.16 o 
   2  -5   3       53.04       55.48      0.78 o 
   3  -5   3       83.40       87.70      1.44 o 
   4  -5   3      182.77      182.46      2.30 o 
   5  -5   3        1.57        1.91      0.49 o 
  -5  -4   3      100.75       99.83      2.50 o 
  -4  -4   3      111.28      124.31      2.49 o 
  -3  -4   3       19.69       17.41      0.54 o 
  -2  -4   3       55.93       56.50      0.70 o 
  -1  -4   3     2424.68     2530.11      4.22 o 
   0  -4   3      672.56      687.03      3.50 o 
   1  -4   3      198.66      177.68      1.85 o 
   2  -4   3       18.36       19.25      0.44 o 
   3  -4   3       13.94       12.51      0.92 o 
   4  -4   3      123.44      121.06      1.84 o 
   5  -4   3       13.20       12.21      1.44 o 
  -6  -3   3        0.57       -0.60      0.60 o 
  -5  -3   3      180.78      173.08      3.19 o 
  -4  -3   3       84.56       84.38      2.02 o 
  -3  -3   3       83.96       76.42      1.11 o 
  -2  -3   3        1.74        0.25      0.14 o 
  -1  -3   3        5.93        2.19      0.18 o 
   0  -3   3      714.81      698.69      2.59 o 
   1  -3   3       12.10       14.50      0.44 o 
   2  -3   3       15.01       26.02      0.43 o 
   3  -3   3        7.32        8.29      0.46 o 
   4  -3   3        0.60        1.17      0.70 o 
   5  -3   3        3.66        4.95      0.49 o 
  -6  -2   3        3.42        2.12      0.51 o 
  -5  -2   3       54.97       53.31      1.76 o 
  -4  -2   3       45.90       43.00      0.96 o 
  -3  -2   3      113.59      101.02      1.28 o 
  -2  -2   3      131.84      132.00      1.27 o 
  -1  -2   3      355.99      379.92      2.57 o 
   0  -2   3      344.79      358.79      1.70 o 
   1  -2   3      941.49      977.70      2.02 o 
   2  -2   3      216.02      228.91      1.55 o 
   3  -2   3       50.66       52.66      1.64 o 
   4  -2   3       60.44       56.39      1.21 o 
   5  -2   3       14.15       12.38      0.71 o 
  -6  -1   3        0.10       -0.43      0.47 o 
  -5  -1   3       31.87       33.76      0.96 o 
  -4  -1   3        3.61        4.96      0.38 o 
  -3  -1   3       22.77       20.76      0.59 o 
  -2  -1   3      319.25      298.66      4.59 o 
  -1  -1   3      836.55      866.68      3.87 o 
   0  -1   3      422.81      428.03      2.52 o 
   1  -1   3       12.47       17.80      0.39 o 
   2  -1   3       33.64       35.63      0.68 o 
   3  -1   3       74.45       64.80      0.75 o 
   4  -1   3       39.54       36.84      0.77 o 
   5  -1   3        0.41        0.67      0.44 o 
  -6   0   3        3.01        1.80      0.32 o 
  -5   0   3        9.49        8.92      0.52 o 
  -4   0   3       16.63       15.28      0.59 o 
  -3   0   3      331.39      316.98      2.25 o 
  -2   0   3     1021.50     1062.38      3.53 o 
  -1   0   3        3.29        1.89      0.24 o 
   0   0   3        0.17        0.99      0.16 o 
   1   0   3     1643.08     1776.50      5.23 o 
   2   0   3     2293.82     2352.61      7.51 o 
   3   0   3       25.04       23.67      0.57 o 
   4   0   3       36.80       33.38      0.96 o 
   5   0   3       14.92       17.27      0.82 o 
  -6   1   3        0.17       -0.16      0.29 o 
  -5   1   3        8.97        8.63      0.51 o 
  -4   1   3      151.18      145.41      1.74 o 
  -3   1   3      120.90      138.17      2.51 o 
  -2   1   3      754.84      774.80      7.24 o 
  -1   1   3       41.04       49.74      0.97 o 
   0   1   3      451.25      507.76      2.64 o 
   1   1   3        2.04        5.65      0.36 o 
   2   1   3        2.79        4.07      0.27 o 
   3   1   3       71.88       66.25      1.13 o 
   4   1   3       19.91       21.59      0.65 o 
   5   1   3        0.12        0.47      0.34 o 
  -6   2   3        9.80        9.59      0.89 o 
  -5   2   3        8.87       10.71      0.82 o 
  -4   2   3       73.35       78.13      1.27 o 
  -3   2   3       22.46       23.94      0.73 o 
  -2   2   3      626.35      580.70      2.54 o 
  -1   2   3      206.64      205.36      2.02 o 
   0   2   3       78.07       81.14      1.40 o 
   1   2   3      465.80      481.33      3.39 o 
   2   2   3       57.78       48.10      0.86 o 
   3   2   3      103.03       97.62      1.43 o 
   4   2   3       65.05       63.36      1.33 o 
   5   2   3        0.89        1.56      0.77 o 
  -6   3   3       20.35       21.92      1.31 o 
  -5   3   3        0.25        0.10      0.32 o 
  -4   3   3        2.16        1.66      0.37 o 
  -3   3   3       23.80       22.81      0.60 o 
  -2   3   3      332.45      305.21      1.81 o 
  -1   3   3        9.77        5.56      0.36 o 
   0   3   3      121.77      110.94      2.04 o 
   1   3   3     1106.83     1156.02      4.50 o 
   2   3   3      239.59      217.80      1.90 o 
   3   3   3        4.30        4.78      0.36 o 
   4   3   3        0.35        0.38      0.24 o 
   5   3   3        4.53        6.17      0.47 o 
  -6   4   3        1.39        0.89      0.45 o 
  -5   4   3       35.14       36.09      1.55 o 
  -4   4   3       28.10       31.56      1.29 o 
  -3   4   3      168.11      163.14      2.57 o 
  -2   4   3       92.43       97.27      1.75 o 
  -1   4   3       88.57       76.40      1.59 o 
   0   4   3       15.60       25.16      0.49 o 
   1   4   3       21.10       26.69      0.61 o 
   2   4   3        3.83        3.86      0.30 o 
   3   4   3       15.49       17.19      0.67 o 
   4   4   3      140.27      141.28      2.10 o 
   5   4   3       15.30       17.25      0.89 o 
  -5   5   3       32.98       33.71      1.54 o 
  -4   5   3       78.91       79.36      2.08 o 
  -3   5   3       11.74        9.81      0.68 o 
  -2   5   3       28.87       22.75      0.88 o 
  -1   5   3      185.21      211.59      1.66 o 
   0   5   3       10.28       15.02      0.50 o 
   1   5   3        0.16        0.32      0.16 o 
   2   5   3       57.78       59.13      1.13 o 
   3   5   3       52.89       53.03      1.38 o 
   4   5   3       25.61       23.66      0.93 o 
  -5   6   3        2.62        3.04      0.54 o 
  -4   6   3        5.02        5.53      0.45 o 
  -3   6   3       40.19       40.01      1.37 o 
  -2   6   3       14.81       12.84      0.41 o 
  -1   6   3       69.75       68.58      0.84 o 
   0   6   3       60.82       61.36      1.07 o 
   1   6   3      198.44      188.06      1.91 o 
   2   6   3       69.65       64.53      1.19 o 
   3   6   3        2.61        3.09      0.38 o 
   4   6   3       10.50       12.86      0.75 o 
  -5   7   3        4.68        4.08      0.65 o 
  -4   7   3       43.75       44.85      1.14 o 
  -3   7   3      135.01      135.35      1.81 o 
  -2   7   3       18.67       15.65      0.47 o 
  -1   7   3        0.45        0.95      0.23 o 
   0   7   3       43.84       38.96      0.92 o 
   1   7   3       96.24       93.35      1.47 o 
   2   7   3        1.92        1.51      0.41 o 
   3   7   3      132.47      132.12      3.85 o 
   4   7   3      115.06      123.90      2.57 o 
  -5   8   3        2.47        3.57      0.67 o 
  -4   8   3        0.37        0.26      0.50 o 
  -3   8   3       11.82       11.52      0.59 o 
  -2   8   3       33.73       36.08      1.44 o 
  -1   8   3       16.70       14.48      0.60 o 
   0   8   3        0.96        1.25      0.27 o 
   1   8   3        5.89        6.35      0.73 o 
   2   8   3        0.07       -0.20      0.39 o 
   3   8   3       18.03       17.70      1.27 o 
  -4   9   3        4.39        4.69      0.93 o 
  -3   9   3        1.61        2.10      0.43 o 
  -2   9   3       91.97       92.63      2.45 o 
  -1   9   3        1.45        0.77      0.26 o 
   0   9   3       67.23       69.82      1.42 o 
   1   9   3        7.13        7.15      0.53 o 
   2   9   3       35.73       35.32      1.69 o 
   3   9   3        0.22       -0.14      0.47 o 
  -4  10   3       14.96       14.75      0.79 o 
  -3  10   3        0.20       -0.22      0.50 o 
  -2  10   3       16.30       14.89      1.13 o 
  -1  10   3        1.75        1.46      0.58 o 
   0  10   3       53.55       60.62      1.42 o 
   1  10   3        0.70       -0.20      0.45 o 
   2  10   3        1.78        1.97      0.60 o 
  -3  11   3        2.65        4.00      0.82 o 
  -2  11   3        0.92        1.06      0.55 o 
  -1  11   3        5.31        2.60      0.63 o 
   0  11   3       36.63       35.01      1.71 o 
   1  11   3        0.79        0.25      0.45 o 
  -1  12   3        4.01        1.54      0.63 o 
  -1 -13   4       56.21       62.47      2.36 o 
   0 -13   4        2.81        4.45      0.83 o 
   1 -13   4        0.02       -0.66      0.66 o 
   2 -13   4        0.86        1.08      0.58 o 
  -2 -12   4       16.96       17.75      1.27 o 
  -1 -12   4        4.47        4.18      0.73 o 
   0 -12   4        6.67        7.04      0.85 o 
   1 -12   4        7.36        9.37      0.94 o 
   2 -12   4        5.43        6.25      0.86 o 
   3 -12   4        0.03        0.24      0.52 o 
  -2 -11   4        6.10        6.65      0.80 o 
  -1 -11   4        1.09        0.05      0.45 o 
   0 -11   4       83.12       80.61      2.36 o 
   1 -11   4       95.19       95.49      2.54 o 
   2 -11   4        2.29        2.52      0.63 o 
  -4 -10   4       43.70       41.99      1.70 o 
  -3 -10   4        0.01        0.62      0.50 o 
  -2 -10   4       45.11       44.07      1.20 o 
  -1 -10   4        4.50        6.21      0.71 o 
   0 -10   4      103.21       94.97      2.39 o 
   1 -10   4      232.73      231.41      3.69 o 
   2 -10   4        0.30        0.35      0.46 o 
   3 -10   4        8.17        9.25      0.99 o 
   4 -10   4       20.97       22.26      1.51 o 
  -4  -9   4        3.35        1.91      0.45 o 
  -3  -9   4      128.82      122.69      1.92 o 
  -2  -9   4      186.65      160.74      2.14 o 
  -1  -9   4        5.83        3.64      0.38 o 
   0  -9   4      228.84      232.90      3.48 o 
   1  -9   4      261.35      265.24      3.67 o 
   2  -9   4      160.86      164.84      2.99 o 
   3  -9   4        0.85       -0.14      0.54 o 
   4  -9   4        0.06        1.21      0.72 o 
  -4  -8   4        6.73        7.60      0.73 o 
  -3  -8   4       17.58       18.18      0.84 o 
  -2  -8   4       55.00       52.34      0.92 o 
  -1  -8   4       33.13       34.47      0.69 o 
   0  -8   4      261.10      244.43      3.35 o 
   1  -8   4        0.48        1.32      0.36 o 
   2  -8   4       17.27       16.80      0.70 o 
   3  -8   4       12.18       12.95      1.02 o 
   4  -8   4       16.42       16.84      1.23 o 
  -5  -7   4       39.19       40.45      1.73 o 
  -4  -7   4       10.65       10.24      0.84 o 
  -3  -7   4        4.09        3.90      0.37 o 
  -2  -7   4       39.09       34.60      0.86 o 
  -1  -7   4      118.50      118.19      1.50 o 
   0  -7   4      221.23      217.06      2.95 o 
   1  -7   4        0.52        0.29      0.39 o 
   2  -7   4        1.85        0.66      0.26 o 
   3  -7   4       76.90       78.77      2.28 o 
   4  -7   4       43.44       45.35      1.93 o 
   5  -7   4        0.09       -0.72      0.72 o 
  -5  -6   4        1.07        0.53      0.45 o 
  -4  -6   4       38.37       38.14      1.51 o 
  -3  -6   4        3.92        3.80      0.81 o 
  -2  -6   4       89.40       94.92      1.03 o 
  -1  -6   4        0.67        0.20      0.12 o 
   0  -6   4      310.11      331.49      3.36 o 
   1  -6   4      249.74      266.29      2.22 o 
   2  -6   4       20.26       12.23      0.54 o 
   3  -6   4      168.46      168.00      3.24 o 
   4  -6   4       41.28       39.94      1.79 o 
   5  -6   4        1.44        2.23      0.70 o 
  -5  -5   4        0.60       -0.24      0.54 o 
  -4  -5   4       87.92       89.14      2.22 o 
  -3  -5   4       11.65       10.41      0.73 o 
  -2  -5   4        5.66        3.41      0.22 o 
  -1  -5   4       39.80       62.50      0.93 o 
   0  -5   4        0.31       -0.04      0.16 o 
   1  -5   4      282.80      271.09      2.10 o 
   2  -5   4       59.17       55.56      1.01 o 
   3  -5   4      156.05      153.01      3.06 o 
   4  -5   4       38.92       36.10      1.69 o 
   5  -5   4       13.02       13.20      1.17 o 
  -5  -4   4       16.85       16.80      1.07 o 
  -4  -4   4      255.74      261.68      3.66 o 
  -3  -4   4        8.80       10.11      0.45 o 
  -2  -4   4      541.66      571.08      2.36 o 
  -1  -4   4       27.39       28.27      0.61 o 
   0  -4   4      397.84      379.36      2.21 o 
   1  -4   4      319.72      361.72      2.85 o 
   2  -4   4      352.91      351.73      2.31 o 
   3  -4   4      276.72      264.89      3.92 o 
   4  -4   4        9.96       10.50      1.00 o 
   5  -4   4        0.49        0.26      0.62 o 
  -6  -3   4       11.16       11.71      1.03 o 
  -5  -3   4        3.81        4.13      0.65 o 
  -4  -3   4      234.67      231.08      2.80 o 
  -3  -3   4        5.18        4.89      0.33 o 
  -2  -3   4     1234.28     1205.94      4.12 o 
  -1  -3   4        6.44        6.91      0.23 o 
   0  -3   4       11.83       17.08      0.46 o 
   1  -3   4        4.66       11.53      0.26 o 
   2  -3   4      693.61      658.09      4.70 o 
   3  -3   4      265.03      265.24      3.81 o 
   4  -3   4       10.22        9.56      0.94 o 
   5  -3   4        2.87        1.91      0.64 o 
  -6  -2   4        0.05        0.48      0.50 o 
  -5  -2   4      209.83      210.29      2.40 o 
  -4  -2   4      248.54      242.85      2.31 o 
  -3  -2   4        0.56        0.39      0.18 o 
  -2  -2   4       39.40       33.26      0.69 o 
  -1  -2   4       68.60       75.02      0.76 o 
   0  -2   4     1275.70     1261.91      5.17 o 
   1  -2   4       72.04       81.88      0.68 o 
   2  -2   4      731.62      748.67      3.07 o 
   3  -2   4      179.31      177.60      3.13 o 
   4  -2   4      128.37      127.48      3.02 o 
   5  -2   4        2.88        5.62      0.93 o 
  -6  -1   4        4.93        5.70      0.75 o 
  -5  -1   4       93.80       95.69      1.62 o 
  -4  -1   4        3.23        4.10      0.48 o 
  -3  -1   4       68.43       62.09      1.06 o 
  -2  -1   4       50.79       64.91      1.34 o 
  -1  -1   4      423.43      417.66      5.01 o 
   0  -1   4      480.08      487.74      3.12 o 
   1  -1   4        8.86       12.26      0.37 o 
   2  -1   4       56.95       74.70      1.05 o 
   3  -1   4       15.95       15.48      0.60 o 
   4  -1   4       94.26       91.12      2.54 o 
   5  -1   4        2.39        1.40      0.66 o 
  -6   0   4        4.00        5.06      0.49 o 
  -5   0   4       26.16       27.72      0.89 o 
  -4   0   4        0.04       -0.12      0.22 o 
  -3   0   4      130.09      125.86      1.79 o 
  -2   0   4       55.69       44.37      1.13 o 
  -1   0   4      504.23      511.35      3.37 o 
   0   0   4       35.10       39.29      0.87 o 
   1   0   4      403.24      398.04      2.77 o 
   2   0   4      200.40      177.64      2.17 o 
   3   0   4        7.12        5.78      0.42 o 
   4   0   4        7.69        4.95      0.72 o 
   5   0   4       39.64       39.99      1.96 o 
  -6   1   4        5.65        5.56      0.73 o 
  -5   1   4       45.23       43.37      1.09 o 
  -4   1   4       31.09       34.99      0.88 o 
  -3   1   4       87.03       86.26      1.23 o 
  -2   1   4      110.79      128.57      1.95 o 
  -1   1   4      561.54      586.86      3.63 o 
   0   1   4      345.39      347.78      2.57 o 
   1   1   4      327.17      346.41      2.82 o 
   2   1   4       20.37       29.10      0.95 o 
   3   1   4       12.33       13.45      0.80 o 
   4   1   4       18.85       21.75      0.87 o 
   5   1   4       58.57       58.56      2.30 o 
  -6   2   4        0.56        0.97      0.47 o 
  -5   2   4        0.01       -0.25      0.33 o 
  -4   2   4       23.85       23.38      0.81 o 
  -3   2   4        8.29        7.84      0.40 o 
  -2   2   4     1540.61     1461.49      6.68 o 
  -1   2   4        9.44       12.02      0.55 o 
   0   2   4        1.44        1.52      0.16 o 
   1   2   4      605.07      697.34      2.72 o 
   2   2   4       20.76       22.59      0.91 o 
   3   2   4      191.35      181.76      2.98 o 
   4   2   4       14.53       13.39      0.97 o 
   5   2   4       12.83       14.24      1.37 o 
  -6   3   4        5.70        6.99      0.81 o 
  -5   3   4        9.74       10.20      0.84 o 
  -4   3   4        1.41        0.73      0.30 o 
  -3   3   4       42.15       42.98      1.59 o 
  -2   3   4      888.56      857.84      5.24 o 
  -1   3   4        0.21        1.14      0.23 o 
   0   3   4      396.87      419.79      2.14 o 
   1   3   4       47.77       50.21      1.30 o 
   2   3   4      250.51      231.19      3.07 o 
   3   3   4      102.61       90.90      2.21 o 
   4   3   4        6.76        7.86      0.83 o 
   5   3   4       14.17       14.03      1.31 o 
  -5   4   4        0.01        0.22      0.35 o 
  -4   4   4       30.26       29.81      1.29 o 
  -3   4   4       26.54       30.02      1.16 o 
  -2   4   4      333.63      358.30      3.47 o 
  -1   4   4        1.38        2.21      0.25 o 
   0   4   4      676.81      656.18      2.88 o 
   1   4   4       66.19       76.20      1.08 o 
   2   4   4       24.99       25.90      1.13 o 
   3   4   4        0.58        0.67      0.37 o 
   4   4   4       48.37       50.30      1.99 o 
  -5   5   4        3.11        4.99      0.69 o 
  -4   5   4        9.90        8.63      0.74 o 
  -3   5   4      460.00      465.77      4.58 o 
  -2   5   4       80.35       81.36      1.73 o 
  -1   5   4        0.67        2.01      0.26 o 
   0   5   4      133.13      123.00      1.90 o 
   1   5   4       45.66       50.83      1.16 o 
   2   5   4       61.85       61.91      1.81 o 
   3   5   4        1.23        1.56      0.49 o 
   4   5   4        2.38        4.31      0.73 o 
  -5   6   4        2.88        3.93      0.65 o 
  -4   6   4        3.72        3.58      0.54 o 
  -3   6   4        3.03        2.37      0.44 o 
  -2   6   4        2.61        4.03      0.35 o 
  -1   6   4        4.35        1.38      0.30 o 
   0   6   4        0.30        0.11      0.18 o 
   1   6   4       80.92       76.27      1.27 o 
   2   6   4       17.46       17.34      1.04 o 
   3   6   4       64.51       63.41      2.20 o 
   4   6   4       20.05       21.34      1.47 o 
  -5   7   4        0.00       -0.49      0.49 o 
  -4   7   4        8.46        8.72      0.56 o 
  -3   7   4       21.79       21.67      0.78 o 
  -2   7   4        7.39        7.89      0.70 o 
  -1   7   4       20.27       19.60      0.68 o 
   0   7   4       32.11       34.41      1.17 o 
   1   7   4      160.81      154.63      1.95 o 
   2   7   4        4.30        4.39      0.58 o 
   3   7   4       36.28       39.37      1.84 o 
  -4   8   4        0.40       -0.33      0.33 o 
  -3   8   4        0.18        0.28      0.46 o 
  -2   8   4        0.99        1.43      0.46 o 
  -1   8   4       49.20       46.46      1.31 o 
   0   8   4        6.75        6.10      0.45 o 
   1   8   4       69.37       63.29      1.98 o 
   2   8   4       21.18       19.78      1.25 o 
   3   8   4       83.43       87.92      2.82 o 
  -4   9   4        8.49       10.52      0.67 o 
  -3   9   4        1.72        2.10      0.59 o 
  -2   9   4        3.43        4.54      0.69 o 
  -1   9   4       15.72       12.65      0.65 o 
   0   9   4      118.37      115.16      3.03 o 
   1   9   4        1.75        1.56      0.48 o 
   2   9   4        3.18        2.65      0.59 o 
  -3  10   4       11.76       12.05      1.08 o 
  -2  10   4        0.51       -0.05      0.47 o 
  -1  10   4        3.17        1.89      0.59 o 
   0  10   4       45.14       47.92      1.31 o 
   1  10   4        1.66        1.99      0.51 o 
  -2  11   4        1.88        2.70      0.70 o 
  -1  11   4        0.58        1.45      0.64 o 
   0  11   4       16.93       18.02      1.31 o 
  -1 -13   5        3.82        2.64      0.68 o 
   0 -13   5       15.50       17.18      1.30 o 
   1 -13   5        2.20        2.89      0.75 o 
  -2 -12   5       40.70       41.75      1.88 o 
  -1 -12   5       26.97       26.93      1.51 o 
   0 -12   5        0.48        0.04      0.45 o 
   1 -12   5       77.11       78.89      2.46 o 
   2 -12   5        7.80        7.88      0.90 o 
  -3 -11   5       10.40       11.96      1.03 o 
  -2 -11   5        8.97        9.96      0.92 o 
  -1 -11   5        0.92        0.82      0.43 o 
   0 -11   5       39.42       39.61      1.68 o 
   1 -11   5        5.20        7.13      0.84 o 
   2 -11   5      109.40      102.08      2.66 o 
  -4 -10   5       38.68       42.64      1.74 o 
  -3 -10   5        3.16        1.95      0.52 o 
  -2 -10   5        6.74        8.73      0.83 o 
  -1 -10   5       11.84       11.12      0.91 o 
   0 -10   5       82.84       86.48      2.30 o 
   1 -10   5      285.16      277.07      4.05 o 
   2 -10   5       11.65        9.15      0.86 o 
   3 -10   5       37.64       40.75      1.89 o 
   4 -10   5        2.56        1.68      0.65 o 
  -4  -9   5        3.07        4.57      0.65 o 
  -3  -9   5        6.81        6.65      0.50 o 
  -2  -9   5       54.97       63.47      1.28 o 
  -1  -9   5        6.97        7.77      0.72 o 
   0  -9   5       10.63       10.70      0.81 o 
   1  -9   5       92.47       91.36      2.23 o 
   2  -9   5        6.04        6.21      0.67 o 
   3  -9   5       53.93       57.74      2.17 o 
   4  -9   5        0.05        1.30      0.76 o 
  -4  -8   5       32.12       30.54      1.42 o 
  -3  -8   5      205.87      194.96      2.29 o 
  -2  -8   5      122.59      106.30      1.61 o 
  -1  -8   5       22.43       24.75      0.58 o 
   0  -8   5      262.25      246.48      3.42 o 
   1  -8   5       49.17       46.79      1.11 o 
   2  -8   5       44.46       49.60      2.24 o 
   3  -8   5        0.32        0.64      0.52 o 
   4  -8   5       68.77       69.70      2.50 o 
  -5  -7   5       24.17       26.37      1.42 o 
  -4  -7   5       22.40       25.11      1.30 o 
  -3  -7   5        2.74        1.93      0.45 o 
  -2  -7   5       31.85       27.25      0.80 o 
  -1  -7   5      133.18      128.47      1.25 o 
   0  -7   5      610.07      609.48      5.03 o 
   1  -7   5       60.21       62.78      1.20 o 
   2  -7   5       67.45       63.31      1.26 o 
   3  -7   5        9.45        8.30      0.87 o 
   4  -7   5        7.13        7.03      0.90 o 
  -5  -6   5       15.84       17.61      1.17 o 
  -4  -6   5        0.64        1.27      0.49 o 
  -3  -6   5       16.05       16.90      0.96 o 
  -2  -6   5       96.70       93.51      1.09 o 
  -1  -6   5       99.64       96.05      2.13 o 
   0  -6   5        7.41        7.19      0.41 o 
   1  -6   5       17.74       15.33      0.59 o 
   2  -6   5       97.25       95.86      1.45 o 
   3  -6   5       63.83       62.70      2.11 o 
   4  -6   5       40.59       39.36      1.85 o 
   5  -6   5       22.12       26.06      1.69 o 
  -5  -5   5        4.16        2.62      0.52 o 
  -4  -5   5      229.92      238.05      3.64 o 
  -3  -5   5      199.51      186.02      1.94 o 
  -2  -5   5        0.91        0.65      0.16 o 
  -1  -5   5        0.83        0.58      0.16 o 
   0  -5   5      698.74      703.86      3.39 o 
   1  -5   5      517.41      518.06      3.04 o 
   2  -5   5        2.61        4.13      0.68 o 
   3  -5   5        4.21        3.43      0.70 o 
   4  -5   5       31.27       30.36      1.63 o 
   5  -5   5       23.71       23.46      1.60 o 
  -5  -4   5       10.44        9.84      0.89 o 
  -4  -4   5       25.73       24.65      0.79 o 
  -3  -4   5       53.61       53.84      1.05 o 
  -2  -4   5      158.08      149.58      1.59 o 
  -1  -4   5       61.48       48.36      1.53 o 
   0  -4   5       64.77       57.20      0.93 o 
   1  -4   5        7.99        7.76      0.39 o 
   2  -4   5       10.14       11.46      0.90 o 
   3  -4   5       75.47       74.98      2.22 o 
   4  -4   5        1.25        1.38      0.61 o 
   5  -4   5        2.87        3.55      0.84 o 
  -6  -3   5        8.64        7.83      0.83 o 
  -5  -3   5       58.33       57.88      1.94 o 
  -4  -3   5       34.19       35.35      0.94 o 
  -3  -3   5        0.05        0.04      0.18 o 
  -2  -3   5      550.79      549.31      4.14 o 
  -1  -3   5      107.72      102.07      1.07 o 
   0  -3   5        2.77        4.54      0.29 o 
   1  -3   5        0.44        0.54      0.11 o 
   2  -3   5      417.81      419.26      4.55 o 
   3  -3   5      747.77      717.25      6.68 o 
   4  -3   5        0.00        0.22      0.57 o 
   5  -3   5       20.64       20.66      1.46 o 
  -6  -2   5        0.56       -0.59      0.59 o 
  -5  -2   5        3.54        4.03      0.42 o 
  -4  -2   5        3.04        3.13      0.35 o 
  -3  -2   5        5.68        6.31      1.03 o 
  -2  -2   5      243.22      245.36      2.78 o 
  -1  -2   5        1.19        1.64      0.17 o 
   0  -2   5      309.60      277.68      2.73 o 
   1  -2   5      112.37      124.24      1.21 o 
   2  -2   5       37.88       39.12      0.78 o 
   3  -2   5      142.61      134.10      2.93 o 
   4  -2   5       10.01       10.96      1.08 o 
   5  -2   5       46.71       54.54      2.36 o 
  -6  -1   5       32.14       29.46      1.02 o 
  -5  -1   5        2.20        2.98      0.38 o 
  -4  -1   5       51.19       48.00      1.07 o 
  -3  -1   5       20.90       18.26      0.95 o 
  -2  -1   5      330.53      318.68      3.17 o 
  -1  -1   5     1136.02     1212.93      7.73 o 
   0  -1   5      172.37      174.81      1.73 o 
   1  -1   5       17.86       22.89      0.55 o 
   2  -1   5      502.32      508.57      2.89 o 
   3  -1   5      440.96      436.01      5.07 o 
   4  -1   5       60.36       59.69      2.19 o 
   5  -1   5        3.75        3.15      0.78 o 
  -6   0   5       39.36       37.87      1.15 o 
  -5   0   5       50.07       53.84      2.41 o 
  -4   0   5        6.86        6.75      0.45 o 
  -3   0   5      134.20      124.81      1.55 o 
  -2   0   5        3.28        2.75      0.36 o 
  -1   0   5       48.94       70.08      1.40 o 
   0   0   5        5.06        7.30      0.46 o 
   1   0   5       83.56      104.78      1.57 o 
   2   0   5      124.99      103.39      1.75 o 
   3   0   5        4.15        2.85      0.88 o 
   4   0   5        3.38        2.28      0.59 o 
   5   0   5        1.75        2.01      0.78 o 
  -6   1   5        6.18        7.04      0.78 o 
  -5   1   5        0.32        0.24      0.27 o 
  -4   1   5       10.92        9.09      0.50 o 
  -3   1   5       76.83       73.97      1.19 o 
  -2   1   5      107.74      111.21      1.94 o 
  -1   1   5       19.09       26.14      0.86 o 
   0   1   5      171.78      176.03      1.71 o 
   1   1   5      221.56      228.68      2.52 o 
   2   1   5       13.28       10.06      0.61 o 
   3   1   5        4.99        3.73      0.48 o 
   4   1   5       28.09       30.34      1.66 o 
   5   1   5       56.20       51.59      2.34 o 
  -6   2   5        2.53        1.06      0.42 o 
  -5   2   5       48.15       50.85      1.80 o 
  -4   2   5       24.51       22.34      0.75 o 
  -3   2   5       10.79        9.57      0.46 o 
  -2   2   5        3.08        3.38      0.39 o 
  -1   2   5       10.30        4.52      0.39 o 
   0   2   5       68.64       71.22      0.97 o 
   1   2   5       43.57       38.39      0.86 o 
   2   2   5      130.28      128.96      2.25 o 
   3   2   5       65.64       66.15      1.85 o 
   4   2   5       16.38       19.89      1.19 o 
  -5   3   5        4.90        6.28      0.70 o 
  -4   3   5       16.82       15.22      0.94 o 
  -3   3   5        7.60        9.38      0.69 o 
  -2   3   5       42.60       36.70      1.17 o 
  -1   3   5       73.75       66.56      1.39 o 
   0   3   5        6.37        8.22      0.36 o 
   1   3   5        8.21       12.98      0.71 o 
   2   3   5        0.11        0.20      0.23 o 
   3   3   5       20.80       20.75      1.11 o 
   4   3   5        0.00       -0.13      0.31 o 
  -5   4   5        4.58        3.70      0.58 o 
  -4   4   5        6.16        5.72      0.62 o 
  -3   4   5      427.14      407.67      4.36 o 
  -2   4   5      156.46      144.44      2.35 o 
  -1   4   5        1.94        0.76      0.22 o 
   0   4   5      174.53      176.04      2.50 o 
   1   4   5      156.00      159.46      3.30 o 
   2   4   5       80.06       79.55      1.99 o 
   3   4   5        0.20        0.28      0.33 o 
   4   4   5       24.52       26.04      1.48 o 
  -5   5   5        0.47        0.36      0.31 o 
  -4   5   5        0.59        0.07      0.32 o 
  -3   5   5       85.25       81.58      2.01 o 
  -2   5   5        0.14       -0.32      0.32 o 
  -1   5   5       21.53       17.83      0.76 o 
   0   5   5       70.76       75.72      1.76 o 
   1   5   5       33.97       28.76      0.77 o 
   2   5   5        3.91        4.00      0.54 o 
   3   5   5       41.90       41.79      1.75 o 
   4   5   5        4.44        5.81      0.78 o 
  -5   6   5        0.21        0.26      0.38 o 
  -4   6   5       36.26       29.96      1.38 o 
  -3   6   5       32.58       32.02      1.31 o 
  -2   6   5      213.81      214.02      2.12 o 
  -1   6   5       10.91       12.25      0.75 o 
   0   6   5        8.83        9.78      0.50 o 
   1   6   5        5.88        5.90      0.61 o 
   2   6   5       14.25       14.76      1.01 o 
   3   6   5       21.97       20.58      1.31 o 
  -5   7   5        0.78        0.99      0.49 o 
  -4   7   5       34.61       33.08      1.50 o 
  -3   7   5        0.69        0.65      0.31 o 
  -2   7   5        2.48        2.27      0.44 o 
  -1   7   5        1.35        1.91      0.42 o 
   0   7   5        9.80       12.17      0.59 o 
   1   7   5       20.61       20.19      1.12 o 
   2   7   5        0.17        0.50      0.37 o 
   3   7   5        7.67        6.56      0.88 o 
  -4   8   5        4.95        5.63      0.52 o 
  -3   8   5        0.06       -0.04      0.44 o 
  -2   8   5        2.40        1.01      0.26 o 
  -1   8   5       30.86       31.83      0.97 o 
   0   8   5       95.81       92.07      1.64 o 
   1   8   5        7.45        5.40      0.62 o 
   2   8   5       11.75       11.85      0.99 o 
  -3   9   5       20.40       23.97      1.39 o 
  -2   9   5        0.46        1.06      0.48 o 
  -1   9   5        1.84        1.52      0.35 o 
   0   9   5       29.26       27.94      1.00 o 
   1   9   5        0.00        0.00      0.37 o 
   2   9   5        7.41        6.63      0.82 o 
  -3  10   5        0.02        0.09      0.57 o 
  -2  10   5        1.16        0.51      0.49 o 
  -1  10   5       16.34       13.84      0.74 o 
   0  10   5        5.31        3.53      0.46 o 
   1  10   5       16.67       15.15      1.19 o 
  -1 -13   6        2.22        2.40      0.74 o 
   0 -13   6       10.11       10.62      1.07 o 
   1 -13   6       15.17       14.02      1.23 o 
  -2 -12   6       15.52       15.91      1.21 o 
  -1 -12   6       14.54       16.56      1.22 o 
   0 -12   6        7.78        5.90      0.78 o 
   1 -12   6        0.29       -0.66      0.66 o 
   2 -12   6       15.07       15.92      1.22 o 
  -3 -11   6       36.50       32.18      1.59 o 
  -2 -11   6       52.20       48.59      1.91 o 
  -1 -11   6        2.81        2.49      0.59 o 
   0 -11   6       26.21       25.63      1.38 o 
   1 -11   6       39.78       38.56      1.68 o 
   2 -11   6       82.87       89.12      2.49 o 
   3 -11   6       16.37       16.01      1.37 o 
  -3 -10   6        5.10        7.11      0.54 o 
  -2 -10   6        5.84        7.33      0.82 o 
  -1 -10   6      115.25      104.95      2.58 o 
   0 -10   6      125.12      124.71      2.79 o 
   1 -10   6       12.24       10.19      0.91 o 
   2 -10   6      135.28      130.76      2.12 o 
   3 -10   6       97.58       99.05      2.98 o 
  -4  -9   6        0.00        0.21      0.41 o 
  -3  -9   6        1.27        1.31      0.45 o 
  -2  -9   6        3.78        1.06      0.75 o 
  -1  -9   6       76.47       73.80      2.09 o 
   0  -9   6      140.32      137.49      2.76 o 
   1  -9   6        9.40        7.70      0.55 o 
   2  -9   6        1.05        0.67      0.32 o 
   3  -9   6       34.70       33.52      1.76 o 
   4  -9   6        8.09        6.41      0.93 o 
  -4  -8   6       22.10       23.50      1.30 o 
  -3  -8   6      112.79      110.69      1.78 o 
  -2  -8   6        1.97        1.21      0.30 o 
  -1  -8   6       11.27       10.54      0.52 o 
   0  -8   6        5.32        5.78      0.64 o 
   1  -8   6      120.74      119.54      1.80 o 
   2  -8   6       10.88       10.67      0.61 o 
   3  -8   6        5.54        5.24      0.83 o 
   4  -8   6        1.12        0.68      0.59 o 
  -5  -7   6       25.28       25.16      1.44 o 
  -4  -7   6       33.65       34.81      1.51 o 
  -3  -7   6       82.11       75.74      2.05 o 
  -2  -7   6        2.03        1.38      0.21 o 
  -1  -7   6      248.90      248.85      2.27 o 
   0  -7   6        2.72        2.11      0.33 o 
   1  -7   6        0.59        0.91      0.30 o 
   2  -7   6       34.24       34.39      0.97 o 
   3  -7   6       36.97       35.11      1.71 o 
   4  -7   6       45.39       44.22      2.09 o 
  -5  -6   6        2.35        2.27      0.53 o 
  -4  -6   6       25.13       25.03      1.29 o 
  -3  -6   6       30.26       29.13      1.28 o 
  -2  -6   6       77.50       79.85      1.06 o 
  -1  -6   6      487.08      472.38      3.95 o 
   0  -6   6       58.26       74.59      1.23 o 
   1  -6   6      176.75      186.63      2.01 o 
   2  -6   6       68.52       62.66      2.04 o 
   3  -6   6      117.31      116.48      2.96 o 
   4  -6   6        5.68        4.30      0.84 o 
  -5  -5   6        0.55        0.65      0.48 o 
  -4  -5   6       21.87       22.05      1.20 o 
  -3  -5   6      111.23      110.39      3.91 o 
  -2  -5   6       53.48       49.51      1.38 o 
  -1  -5   6       13.67       12.89      0.45 o 
   0  -5   6      113.05      110.39      1.43 o 
   1  -5   6       57.26       49.84      1.06 o 
   2  -5   6      142.98      146.93      3.02 o 
   3  -5   6       36.16       36.49      1.70 o 
   4  -5   6       17.01       18.10      1.40 o 
   5  -5   6       25.65       23.10      1.65 o 
  -5  -4   6       52.57       53.77      1.94 o 
  -4  -4   6       76.59       74.59      1.41 o 
  -3  -4   6      214.35      206.21      3.48 o 
  -2  -4   6       21.56       19.34      0.87 o 
  -1  -4   6      214.84      210.64      1.74 o 
   0  -4   6      395.82      405.63      2.70 o 
   1  -4   6        4.71        1.59      0.27 o 
   2  -4   6        2.19        1.10      0.54 o 
   3  -4   6       12.46       10.02      0.98 o 
   4  -4   6       50.62       51.31      2.16 o 
   5  -4   6        8.59        9.76      1.24 o 
  -5  -3   6       59.13       60.98      1.39 o 
  -4  -3   6       40.06       38.14      1.01 o 
  -3  -3   6      628.28      598.16      3.59 o 
  -2  -3   6      121.98      117.14      2.08 o 
  -1  -3   6       61.68       56.32      0.88 o 
   0  -3   6      380.17      399.14      3.64 o 
   1  -3   6      346.86      368.77      4.29 o 
   2  -3   6      197.61      176.16      3.20 o 
   3  -3   6      100.80       92.14      2.58 o 
   4  -3   6       24.01       20.31      1.45 o 
   5  -3   6       14.07       11.67      1.20 o 
  -6  -2   6        0.32        1.28      0.61 o 
  -5  -2   6       26.63       28.33      0.96 o 
  -4  -2   6        3.84        3.20      0.35 o 
  -3  -2   6      125.18      114.41      1.56 o 
  -2  -2   6        0.29        0.65      0.26 o 
  -1  -2   6       84.02       91.94      1.10 o 
   0  -2   6       96.91      134.48      2.10 o 
   1  -2   6      285.27      275.80      2.75 o 
   2  -2   6      520.50      510.84      5.27 o 
   3  -2   6       85.46       79.77      2.38 o 
   4  -2   6       33.29       25.75      1.58 o 
   5  -2   6       29.75       34.94      2.04 o 
  -6  -1   6       10.73       11.65      0.85 o 
  -5  -1   6        0.24        0.01      0.24 o 
  -4  -1   6        3.23        4.14      0.39 o 
  -3  -1   6      160.05      147.71      2.06 o 
  -2  -1   6       10.24       11.25      0.68 o 
  -1  -1   6      289.08      284.82      2.95 o 
   0  -1   6        0.63        0.08      0.18 o 
   1  -1   6       55.30       42.61      0.83 o 
   2  -1   6       57.18       61.49      1.09 o 
   3  -1   6      101.22       92.19      2.53 o 
   4  -1   6        8.86       10.52      1.12 o 
   5  -1   6       11.75       10.75      1.19 o 
  -6   0   6       19.97       21.77      0.93 o 
  -5   0   6        1.92        2.69      0.35 o 
  -4   0   6       86.78       74.81      1.38 o 
  -3   0   6        3.43        2.85      0.31 o 
  -2   0   6      117.23      121.93      2.14 o 
  -1   0   6     1068.24     1116.10      6.03 o 
   0   0   6       49.13       51.23      1.27 o 
   1   0   6       77.42       70.42      1.41 o 
   2   0   6        4.98        3.24      0.80 o 
   3   0   6      196.76      197.11      2.32 o 
   4   0   6        8.19        7.27      0.95 o 
  -6   1   6       16.07       16.72      1.17 o 
  -5   1   6       14.94       13.10      0.66 o 
  -4   1   6        0.19        0.21      0.22 o 
  -3   1   6       14.08       10.37      0.50 o 
  -2   1   6      215.60      214.66      2.84 o 
  -1   1   6       66.46       68.48      1.52 o 
   0   1   6      276.31      268.05      2.03 o 
   1   1   6      263.40      250.27      2.83 o 
   2   1   6      104.47      113.84      2.08 o 
   3   1   6       75.31       67.53      1.84 o 
   4   1   6       41.23       40.75      1.99 o 
  -5   2   6        1.67        1.01      0.36 o 
  -4   2   6       43.51       41.96      1.55 o 
  -3   2   6        2.76        2.90      0.31 o 
  -2   2   6        5.47        4.85      0.49 o 
  -1   2   6       67.86       65.06      1.47 o 
   0   2   6      159.37      163.16      1.60 o 
   1   2   6       34.90       31.11      0.71 o 
   2   2   6       46.57       49.25      1.46 o 
   3   2   6        9.28       10.67      0.79 o 
   4   2   6       47.54       48.16      2.21 o 
  -5   3   6        3.40        3.31      0.58 o 
  -4   3   6        3.14        2.83      0.48 o 
  -3   3   6       75.11       67.76      1.80 o 
  -2   3   6       16.86       16.67      0.85 o 
  -1   3   6       55.25       61.12      1.44 o 
   0   3   6       96.74       91.68      1.38 o 
   1   3   6       26.97       24.20      1.02 o 
   2   3   6      137.29      137.65      2.60 o 
   3   3   6        7.84        8.69      0.75 o 
   4   3   6        6.04        5.37      0.65 o 
  -5   4   6        0.26        1.02      0.47 o 
  -4   4   6        3.68        2.92      0.48 o 
  -3   4   6       63.75       58.58      1.74 o 
  -2   4   6      222.36      215.86      2.96 o 
  -1   4   6      241.39      244.00      2.12 o 
   0   4   6        3.08        2.75      0.40 o 
   1   4   6       44.08       44.23      1.46 o 
   2   4   6       45.20       39.40      1.47 o 
   3   4   6       28.12       24.93      1.34 o 
   4   4   6        7.49        6.14      0.73 o 
  -5   5   6        1.40        0.38      0.36 o 
  -4   5   6        4.12        4.28      0.60 o 
  -3   5   6      143.72      137.41      2.71 o 
  -2   5   6      132.16      117.23      2.26 o 
  -1   5   6       20.88       23.74      1.05 o 
   0   5   6       21.04       20.85      1.01 o 
   1   5   6       23.13       18.51      1.00 o 
   2   5   6       23.68       21.13      1.16 o 
   3   5   6       21.39       20.24      1.28 o 
  -5   6   6        0.31        0.12      0.41 o 
  -4   6   6        1.65        2.21      0.54 o 
  -3   6   6        3.14        2.85      0.45 o 
  -2   6   6        1.70        1.54      0.27 o 
  -1   6   6       86.02       85.72      2.03 o 
   0   6   6        0.07       -0.25      0.25 o 
   1   6   6        7.53        7.31      0.69 o 
   2   6   6        5.54        5.60      0.70 o 
   3   6   6       11.60       11.33      1.05 o 
  -4   7   6        7.95        8.77      0.82 o 
  -3   7   6        1.84        2.11      0.47 o 
  -2   7   6        0.25        0.42      0.36 o 
  -1   7   6        9.16        8.02      0.52 o 
   0   7   6       28.39       29.79      1.18 o 
   1   7   6       25.74       26.61      1.33 o 
   2   7   6        9.32       10.75      0.97 o 
  -4   8   6        9.81       10.21      0.67 o 
  -3   8   6       35.43       39.29      1.70 o 
  -2   8   6        0.00       -0.08      0.29 o 
  -1   8   6        5.85        6.82      0.51 o 
   0   8   6        3.97        4.59      0.45 o 
   1   8   6       13.89       11.16      0.95 o 
   2   8   6        2.02        2.66      0.61 o 
  -3   9   6        2.14        2.95      0.66 o 
  -2   9   6        9.12       10.63      1.02 o 
  -1   9   6        3.90        4.61      0.49 o 
   0   9   6       52.10       48.71      1.32 o 
   1   9   6        0.28        0.57      0.35 o 
  -2  10   6        1.92        2.67      0.73 o 
  -1  10   6        2.05        1.35      0.30 o 
   0  10   6        5.14        4.13      0.69 o 
  -1 -13   7       37.36       44.19      2.05 o 
   0 -13   7       15.83       20.62      1.46 o 
   1 -13   7       39.08       42.23      1.98 o 
  -2 -12   7        2.88        3.77      0.74 o 
  -1 -12   7       44.36       50.52      2.07 o 
   0 -12   7        2.51        2.73      0.68 o 
   1 -12   7        6.80        6.76      0.88 o 
   2 -12   7        3.62        1.78      0.59 o 
  -3 -11   7       13.61       15.24      1.19 o 
  -2 -11   7       16.91       14.65      1.13 o 
  -1 -11   7       14.22       12.53      1.04 o 
   0 -11   7        4.24        4.88      0.74 o 
   1 -11   7        3.20        4.54      0.73 o 
   2 -11   7       89.32       87.51      1.87 o 
   3 -11   7       37.08       37.51      1.99 o 
  -3 -10   7       32.80       32.11      1.14 o 
  -2 -10   7        9.25        7.73      0.86 o 
  -1 -10   7       19.74       19.39      1.19 o 
   0 -10   7      107.07      107.45      2.62 o 
   1 -10   7        0.25        0.80      0.37 o 
   2 -10   7       18.41       20.01      0.90 o 
   3 -10   7       12.08       12.68      1.27 o 
  -4  -9   7        2.23        2.23      0.55 o 
  -3  -9   7        0.45        0.88      0.35 o 
  -2  -9   7       94.86       92.76      1.66 o 
  -1  -9   7      235.46      217.67      1.93 o 
   0  -9   7      181.47      175.76      3.22 o 
   1  -9   7       37.61       35.82      1.32 o 
   2  -9   7       97.39       95.99      2.76 o 
   3  -9   7       40.37       45.26      2.07 o 
  -4  -8   7        1.08       -0.01      0.46 o 
  -3  -8   7       26.88       31.09      1.41 o 
  -2  -8   7        2.00        1.90      0.33 o 
  -1  -8   7        0.16       -0.05      0.24 o 
   0  -8   7       69.15       65.70      1.32 o 
   1  -8   7      184.96      177.51      2.24 o 
   2  -8   7      213.15      205.69      3.92 o 
   3  -8   7        1.02       -0.52      0.71 o 
   4  -8   7        4.99        1.96      0.67 o 
  -5  -7   7        3.67        4.33      0.78 o 
  -4  -7   7       43.19       40.56      1.70 o 
  -3  -7   7       40.37       42.80      1.63 o 
  -2  -7   7        1.34        1.59      0.29 o 
  -1  -7   7      126.43      125.56      1.72 o 
   0  -7   7        1.01        0.94      0.29 o 
   1  -7   7       14.99       15.36      0.69 o 
   2  -7   7       46.69       44.21      1.84 o 
   3  -7   7       29.22       29.30      1.66 o 
   4  -7   7        9.22       10.69      1.17 o 
  -5  -6   7       28.19       32.79      1.64 o 
  -4  -6   7       32.60       35.75      1.57 o 
  -3  -6   7       52.37       53.33      1.94 o 
  -2  -6   7      200.94      195.70      2.91 o 
  -1  -6   7      303.14      300.37      2.17 o 
   0  -6   7       25.19       24.13      0.75 o 
   1  -6   7      148.03      141.72      1.84 o 
   2  -6   7      102.70       99.13      2.64 o 
   3  -6   7       87.67       86.79      2.72 o 
   4  -6   7        3.21        2.03      0.68 o 
  -5  -5   7        0.05        0.01      0.46 o 
  -4  -5   7        6.25        5.28      0.44 o 
  -3  -5   7       42.83       46.02      1.29 o 
  -2  -5   7        6.23        4.30      0.52 o 
  -1  -5   7       84.47       80.64      1.21 o 
   0  -5   7        0.91        2.84      0.32 o 
   1  -5   7       62.24       51.13      1.07 o 
   2  -5   7        3.80        4.49      0.77 o 
   3  -5   7       79.19       78.42      2.57 o 
   4  -5   7        0.34        1.30      0.77 o 
  -5  -4   7       13.90       12.62      1.03 o 
  -4  -4   7       37.95       36.97      1.05 o 
  -3  -4   7      120.55      116.22      1.69 o 
  -2  -4   7      132.00      127.59      2.33 o 
  -1  -4   7       60.08       57.68      1.52 o 
   0  -4   7       45.29       46.32      1.43 o 
   1  -4   7      123.18      112.34      2.47 o 
   2  -4   7       27.84       29.55      1.46 o 
   3  -4   7        0.17       -0.23      0.64 o 
   4  -4   7      183.04      166.94      3.98 o 
  -5  -3   7       26.78       27.58      0.98 o 
  -4  -3   7       15.67       16.39      0.72 o 
  -3  -3   7        0.97        0.92      0.27 o 
  -2  -3   7        1.35        1.62      0.36 o 
  -1  -3   7      268.06      261.17      2.06 o 
   0  -3   7       54.22       56.63      1.54 o 
   1  -3   7       19.48       16.46      0.54 o 
   2  -3   7       94.56       98.21      2.54 o 
   3  -3   7        0.03        0.07      0.60 o 
   4  -3   7       36.91       40.55      2.05 o 
  -5  -2   7        0.86        0.73      0.37 o 
  -4  -2   7        0.04        0.06      0.24 o 
  -3  -2   7      160.64      146.90      2.71 o 
  -2  -2   7      251.57      229.07      3.11 o 
  -1  -2   7        0.09        0.17      0.21 o 
   0  -2   7      162.94      162.88      2.49 o 
   1  -2   7      178.79      173.08      3.00 o 
   2  -2   7      302.53      311.36      4.39 o 
   3  -2   7       44.78       43.59      1.91 o 
   4  -2   7      139.00      132.06      3.56 o 
  -5  -1   7        2.84        2.44      0.36 o 
  -4  -1   7       65.64       62.07      1.31 o 
  -3  -1   7      135.66      133.18      2.53 o 
  -2  -1   7        2.28        2.81      0.42 o 
  -1  -1   7       29.65       37.77      0.80 o 
   0  -1   7       14.95       16.38      0.59 o 
   1  -1   7       27.57       23.89      1.11 o 
   2  -1   7      122.47      107.12      1.52 o 
   3  -1   7        3.15        3.56      0.71 o 
   4  -1   7       12.60       17.39      1.41 o 
  -5   0   7        4.73        5.18      0.47 o 
  -4   0   7        1.81        2.39      0.35 o 
  -3   0   7        1.32        0.39      0.27 o 
  -2   0   7       54.13       52.63      1.51 o 
  -1   0   7       77.27       74.17      1.70 o 
   0   0   7       94.11      103.60      1.97 o 
   1   0   7       15.53       14.97      0.73 o 
   2   0   7        0.92        0.87      0.22 o 
   3   0   7        5.76        7.25      0.95 o 
   4   0   7       47.78       51.19      2.29 o 
  -5   1   7        0.03       -0.26      0.42 o 
  -4   1   7       31.31       26.37      0.86 o 
  -3   1   7      113.02      109.99      2.32 o 
  -2   1   7       72.07       69.85      1.74 o 
  -1   1   7        1.10        0.83      0.26 o 
   0   1   7        2.04        2.52      0.31 o 
   1   1   7       92.52       92.97      1.52 o 
   2   1   7       68.64       60.16      1.61 o 
   3   1   7        7.31        7.97      0.56 o 
   4   1   7        1.32        0.40      0.74 o 
  -5   2   7        0.28        0.15      0.39 o 
  -4   2   7        3.83        6.91      0.72 o 
  -3   2   7        0.71        1.18      0.35 o 
  -2   2   7       85.19       81.16      1.88 o 
  -1   2   7        8.99        8.26      0.59 o 
   0   2   7       98.56      108.88      2.83 o 
   1   2   7       66.56       52.00      1.50 o 
   2   2   7       79.37       70.57      1.86 o 
   3   2   7        0.84        0.64      0.35 o 
   4   2   7       15.17       14.39      1.38 o 
  -5   3   7        2.46        2.18      0.49 o 
  -4   3   7        2.68        2.23      0.46 o 
  -3   3   7        5.18        3.56      0.51 o 
  -2   3   7       84.39       75.38      1.84 o 
  -1   3   7      273.50      276.88      3.28 o 
   0   3   7       93.17       87.30      1.95 o 
   1   3   7       10.57        9.55      0.70 o 
   2   3   7       13.25       14.15      0.90 o 
   3   3   7       69.92       72.74      2.18 o 
  -5   4   7        0.06        0.02      0.36 o 
  -4   4   7       12.86       11.51      0.91 o 
  -3   4   7        3.15        4.17      0.57 o 
  -2   4   7       20.27       17.09      0.93 o 
  -1   4   7        7.04        8.23      0.58 o 
   0   4   7        1.22        0.88      0.32 o 
   1   4   7       44.50       47.03      1.58 o 
   2   4   7       18.27       18.81      1.09 o 
   3   4   7        2.27        1.57      0.41 o 
  -5   5   7        5.59        8.87      0.92 o 
  -4   5   7       22.09       21.43      1.23 o 
  -3   5   7        0.00        0.13      0.31 o 
  -2   5   7       32.14       30.45      1.21 o 
  -1   5   7      188.29      188.57      3.09 o 
   0   5   7       55.47       50.99      1.64 o 
   1   5   7       14.41       12.81      0.88 o 
   2   5   7        0.02       -0.40      0.40 o 
   3   5   7        6.07        4.90      0.68 o 
  -4   6   7       24.73       23.79      1.33 o 
  -3   6   7        0.12       -0.24      0.39 o 
  -2   6   7        0.34        0.68      0.34 o 
  -1   6   7        0.83        0.27      0.33 o 
   0   6   7       10.73        9.59      0.79 o 
   1   6   7       16.14       14.54      0.99 o 
   2   6   7        9.57        9.13      0.89 o 
  -4   7   7        2.44        1.84      0.52 o 
  -3   7   7        0.30        0.32      0.42 o 
  -2   7   7        1.21        2.18      0.53 o 
  -1   7   7        3.43        2.81      0.51 o 
   0   7   7        1.11        1.89      0.77 o 
   1   7   7       11.61       13.10      1.00 o 
   2   7   7       28.08       31.36      1.64 o 
  -3   8   7        0.04        0.62      0.54 o 
  -2   8   7        4.94        5.40      0.85 o 
  -1   8   7       10.85       11.94      0.69 o 
   0   8   7        7.06        8.11      0.59 o 
   1   8   7        2.48        1.89      0.50 o 
  -2   9   7        3.06        3.62      0.63 o 
  -1   9   7        5.16        6.60      0.80 o 
   0   9   7        1.17        1.47      0.45 o 
  -2 -12   8        7.39        5.75      0.83 o 
  -1 -12   8       54.18       54.08      2.17 o 
   0 -12   8       35.21       35.10      1.77 o 
   1 -12   8        3.01        2.98      0.69 o 
  -3 -11   8       26.96       32.44      1.69 o 
  -2 -11   8       15.26       20.45      1.32 o 
  -1 -11   8        0.50        1.14      0.57 o 
   0 -11   8        1.30        1.00      0.49 o 
   1 -11   8       10.81        9.99      0.96 o 
   2 -11   8        3.86        3.10      0.78 o 
  -3 -10   8       15.62       16.00      0.81 o 
  -2 -10   8        9.13        9.01      0.89 o 
  -1 -10   8        1.21        0.68      0.46 o 
   0 -10   8        2.02        2.28      0.58 o 
   1 -10   8       36.91       39.80      1.22 o 
   2 -10   8       25.67       28.20      1.67 o 
   3 -10   8       13.82       14.26      1.34 o 
  -4  -9   8       35.69       40.45      1.80 o 
  -3  -9   8        7.81        5.68      0.71 o 
  -2  -9   8       40.65       39.35      1.14 o 
  -1  -9   8       91.27       90.71      1.64 o 
   0  -9   8        3.35        5.07      0.50 o 
   1  -9   8        2.69        4.09      0.72 o 
   2  -9   8        7.71        7.74      0.94 o 
   3  -9   8        4.77        6.07      1.00 o 
  -4  -8   8       10.94       14.02      1.12 o 
  -3  -8   8        2.32        3.77      0.63 o 
  -2  -8   8       95.92       92.09      1.33 o 
  -1  -8   8      295.08      287.50      2.80 o 
   0  -8   8        4.82        4.35      0.43 o 
   1  -8   8       21.03       18.40      0.80 o 
   2  -8   8       18.74       17.67      1.30 o 
   3  -8   8        6.43        6.82      0.96 o 
  -4  -7   8        7.03        6.50      0.81 o 
  -3  -7   8        6.94        8.35      0.55 o 
  -2  -7   8       55.84       52.80      1.68 o 
  -1  -7   8       48.14       47.77      1.32 o 
   0  -7   8      142.67      148.00      1.95 o 
   1  -7   8      114.78      112.15      2.84 o 
   2  -7   8      163.92      157.43      3.54 o 
   3  -7   8       12.65       11.91      1.21 o 
   4  -7   8       10.09       11.34      1.27 o 
  -5  -6   8       20.81       23.28      1.42 o 
  -4  -6   8       61.03       59.75      2.08 o 
  -3  -6   8       12.77       11.53      0.82 o 
  -2  -6   8      207.98      201.01      3.19 o 
  -1  -6   8        4.28        3.41      0.49 o 
   0  -6   8       86.94       88.84      1.47 o 
   1  -6   8        0.07        0.36      0.30 o 
   2  -6   8       40.23       37.86      1.80 o 
   3  -6   8       20.08       19.66      1.44 o 
   4  -6   8        9.10        8.28      1.05 o 
  -5  -5   8        6.44        5.34      0.75 o 
  -4  -5   8        4.45        3.67      0.40 o 
  -3  -5   8       94.03       88.86      1.58 o 
  -2  -5   8      718.04      676.46      5.85 o 
  -1  -5   8       47.56       50.07      1.58 o 
   0  -5   8        2.46        2.84      0.53 o 
   1  -5   8       94.23       93.10      2.44 o 
   2  -5   8      198.64      197.72      3.84 o 
   3  -5   8       11.57       12.85      1.24 o 
   4  -5   8        1.24        2.18      0.88 o 
  -5  -4   8        0.01       -0.31      0.31 o 
  -4  -4   8        3.83        3.27      0.38 o 
  -3  -4   8        3.80        2.77      0.36 o 
  -2  -4   8       46.28       45.18      1.52 o 
  -1  -4   8      117.83      111.65      2.30 o 
   0  -4   8        1.26        3.09      0.57 o 
   1  -4   8      135.11      130.73      2.80 o 
   2  -4   8       74.67       67.10      2.24 o 
   3  -4   8       13.93       13.49      1.21 o 
   4  -4   8        0.05       -0.23      0.71 o 
  -5  -3   8        5.89        6.26      0.55 o 
  -4  -3   8       18.90       19.40      0.80 o 
  -3  -3   8        4.64        4.14      0.54 o 
  -2  -3   8       15.03       16.90      0.94 o 
  -1  -3   8       50.84       48.66      1.53 o 
   0  -3   8       58.83       54.85      1.13 o 
   1  -3   8       19.96       23.62      1.26 o 
   2  -3   8       23.40       22.67      1.38 o 
   3  -3   8       77.44       73.81      2.56 o 
   4  -3   8      142.52      143.66      3.88 o 
  -5  -2   8        0.47        0.79      0.32 o 
  -4  -2   8        3.43        3.11      0.40 o 
  -3  -2   8       10.95       11.47      0.83 o 
  -2  -2   8      102.72       94.54      2.14 o 
  -1  -2   8      144.42      153.25      2.66 o 
   0  -2   8       54.12       68.35      1.26 o 
   1  -2   8      135.96      126.64      1.62 o 
   2  -2   8        0.87        0.58      0.53 o 
   3  -2   8       27.48       25.76      1.60 o 
   4  -2   8        0.01       -0.66      0.84 o 
  -5  -1   8        0.26        0.68      0.39 o 
  -4  -1   8       36.09       36.20      1.07 o 
  -3  -1   8        6.07        3.56      0.53 o 
  -2  -1   8        2.96        4.80      0.53 o 
  -1  -1   8       31.36       30.66      1.18 o 
   0  -1   8      481.31      533.16      7.64 o 
   1  -1   8      525.02      491.87      3.26 o 
   2  -1   8        0.67        0.49      0.52 o 
   3  -1   8        0.03        0.42      0.59 o 
   4  -1   8       47.19       46.71      2.33 o 
  -5   0   8        4.93        5.54      0.52 o 
  -4   0   8       76.28       65.33      1.41 o 
  -3   0   8       52.06       41.40      1.52 o 
  -2   0   8        3.78        2.20      0.41 o 
  -1   0   8        1.63        1.25      0.33 o 
   0   0   8        0.01        0.49      0.26 o 
   1   0   8       37.59       43.36      0.82 o 
   2   0   8       58.97       55.24      1.23 o 
   3   0   8       44.25       46.16      2.09 o 
   4   0   8       37.65       43.90      2.27 o 
  -5   1   8        2.55        1.50      0.49 o 
  -4   1   8        1.60        2.62      0.36 o 
  -3   1   8       45.75       42.47      1.55 o 
  -2   1   8      105.32      101.46      2.23 o 
  -1   1   8        4.03        4.20      0.49 o 
   0   1   8       16.08       16.93      0.62 o 
   1   1   8        9.09        9.42      0.48 o 
   2   1   8       71.97       69.12      1.83 o 
   3   1   8        0.42       -0.23      0.69 o 
   4   1   8        2.20        3.35      0.88 o 
  -5   2   8       10.26        9.09      0.90 o 
  -4   2   8        6.88        6.47      0.72 o 
  -3   2   8       42.30       38.88      1.48 o 
  -2   2   8       13.44       13.53      0.86 o 
  -1   2   8       32.07       32.69      1.23 o 
   0   2   8      142.20      147.06      1.79 o 
   1   2   8        9.25        9.22      0.72 o 
   2   2   8       30.24       27.92      1.24 o 
   3   2   8       12.14       12.73      0.95 o 
  -5   3   8        0.18       -0.56      0.56 o 
  -4   3   8        4.04        3.96      0.61 o 
  -3   3   8       11.10       10.65      0.83 o 
  -2   3   8        0.09       -0.06      0.32 o 
  -1   3   8       36.57       37.01      0.96 o 
   0   3   8        1.28        1.73      0.40 o 
   1   3   8        0.02       -0.34      0.34 o 
   2   3   8        2.28        1.64      0.41 o 
   3   3   8       12.35       13.74      1.02 o 
  -5   4   8        6.90        8.58      0.87 o 
  -4   4   8        1.99        1.75      0.48 o 
  -3   4   8        0.03        1.00      0.39 o 
  -2   4   8       44.64       45.43      1.55 o 
  -1   4   8      235.10      227.49      3.51 o 
   0   4   8       55.29       51.99      1.66 o 
   1   4   8       17.46       20.90      1.13 o 
   2   4   8        4.39        4.62      0.61 o 
   3   4   8       18.15       16.65      1.18 o 
  -4   5   8       16.23       16.91      1.15 o 
  -3   5   8        0.17        0.07      0.33 o 
  -2   5   8        0.40        0.38      0.44 o 
  -1   5   8        0.04        0.57      0.41 o 
   0   5   8       25.80       24.91      1.23 o 
   1   5   8       28.11       27.04      1.34 o 
   2   5   8        1.80        0.67      0.33 o 
  -4   6   8       23.95       25.79      1.41 o 
  -3   6   8        0.24        0.67      0.39 o 
  -2   6   8       14.54       15.50      1.02 o 
  -1   6   8        6.52        6.16      0.68 o 
   0   6   8       24.05       21.53      1.20 o 
   1   6   8        7.76        5.12      0.64 o 
   2   6   8       16.55       17.03      1.19 o 
  -3   7   8        0.50       -0.53      0.53 o 
  -2   7   8       54.22       58.01      2.01 o 
  -1   7   8        7.53        9.72      0.88 o 
   0   7   8        0.02        0.72      0.42 o 
   1   7   8        4.77        4.73      0.73 o 
  -2   8   8        0.25        0.30      0.59 o 
  -1   8   8        5.25        6.11      0.56 o 
   0   8   8        2.67        2.16      0.45 o 
  -1 -12   9        2.19        1.55      0.59 o 
   0 -12   9       52.67       57.84      2.24 o 
   1 -12   9        9.84       10.12      1.08 o 
  -2 -11   9       60.24       61.69      2.30 o 
  -1 -11   9       27.08       25.36      1.49 o 
   0 -11   9       27.05       26.56      1.51 o 
   1 -11   9        2.89        3.89      0.56 o 
   2 -11   9       27.28       27.72      1.73 o 
  -3 -10   9        2.73        0.78      0.51 o 
  -2 -10   9       27.22       30.70      1.08 o 
  -1 -10   9       18.18       16.15      0.79 o 
   0 -10   9       32.90       32.39      1.56 o 
   1 -10   9       47.89       47.75      1.48 o 
   2 -10   9       24.86       25.77      1.67 o 
  -3  -9   9        9.78       11.19      1.01 o 
  -2  -9   9        2.40        2.90      0.43 o 
  -1  -9   9       10.84       11.08      0.74 o 
   0  -9   9        1.90        0.99      0.32 o 
   1  -9   9       18.98       19.08      2.23 o 
   2  -9   9        0.01       -0.26      0.60 o 
   3  -9   9       32.17       28.99      1.85 o 
  -4  -8   9        5.01        6.22      0.86 o 
  -3  -8   9        8.57        8.28      0.88 o 
  -2  -8   9       84.18       86.31      2.29 o 
  -1  -8   9      114.65      118.09      1.90 o 
   0  -8   9        9.81       10.69      0.63 o 
   1  -8   9       15.53       12.95      0.71 o 
   2  -8   9        0.70        0.25      0.66 o 
   3  -8   9       28.66       29.83      1.83 o 
  -4  -7   9       14.48       14.33      1.12 o 
  -3  -7   9       32.27       34.47      1.07 o 
  -2  -7   9        3.80        2.58      0.53 o 
  -1  -7   9       13.88       15.53      1.01 o 
   0  -7   9       68.02       70.97      1.43 o 
   1  -7   9      144.60      143.01      2.07 o 
   2  -7   9        1.43        1.35      0.68 o 
   3  -7   9        0.52        0.81      0.71 o 
  -4  -6   9        4.64        6.14      0.52 o 
  -3  -6   9        5.49        5.18      0.48 o 
  -2  -6   9       66.72       68.05      1.95 o 
  -1  -6   9      137.30      135.19      2.77 o 
   0  -6   9       42.15       41.60      1.56 o 
   1  -6   9      140.88      138.95      3.15 o 
   2  -6   9        0.13        0.09      0.62 o 
   3  -6   9        3.33        2.68      0.71 o 
  -5  -5   9       21.38       23.25      1.45 o 
  -4  -5   9        0.09        0.24      0.27 o 
  -3  -5   9       41.93       40.76      1.15 o 
  -2  -5   9      294.02      289.12      4.08 o 
  -1  -5   9      157.83      153.51      2.92 o 
   0  -5   9        2.03        1.20      0.47 o 
   1  -5   9        0.16        0.66      0.57 o 
   2  -5   9       83.01       79.70      2.62 o 
   3  -5   9       34.50       38.83      2.02 o 
  -5  -4   9        5.62        6.25      1.14 o 
  -4  -4   9       12.31       11.52      0.67 o 
  -3  -4   9       73.16       73.87      2.09 o 
  -2  -4   9      118.97      121.44      2.61 o 
  -1  -4   9       39.56       37.53      1.45 o 
   0  -4   9      128.90      122.94      1.83 o 
   1  -4   9       67.56       67.60      2.20 o 
   2  -4   9       52.60       50.69      2.07 o 
   3  -4   9        0.35       -0.46      0.68 o 
  -5  -3   9        7.77       10.75      0.70 o 
  -4  -3   9        3.22        3.64      0.43 o 
  -3  -3   9       30.07       28.14      1.31 o 
  -2  -3   9       16.50       14.68      0.94 o 
  -1  -3   9       95.17       94.54      2.26 o 
   0  -3   9       66.26       61.27      1.55 o 
   1  -3   9        0.48        1.14      0.57 o 
   2  -3   9        3.27        3.48      0.77 o 
   3  -3   9       53.92       57.42      2.43 o 
  -5  -2   9        0.00       -0.12      0.31 o 
  -4  -2   9        0.63        0.54      0.29 o 
  -3  -2   9       15.99       14.63      0.97 o 
  -2  -2   9      125.23      124.38      2.62 o 
  -1  -2   9        0.11        0.48      0.37 o 
   0  -2   9       45.68       48.31      1.15 o 
   1  -2   9       29.19       26.71      0.82 o 
   2  -2   9        1.99        1.55      0.60 o 
   3  -2   9       43.44       41.27      2.05 o 
  -5  -1   9        0.06        0.20      0.32 o 
  -4  -1   9       19.20       17.68      0.80 o 
  -3  -1   9       11.35       11.29      0.88 o 
  -2  -1   9       30.48       33.71      1.39 o 
  -1  -1   9        0.89        1.23      0.37 o 
   0  -1   9       79.77       77.03      1.43 o 
   1  -1   9      164.49      166.42      1.67 o 
   2  -1   9        0.21       -0.20      0.58 o 
   3  -1   9        0.00       -0.52      0.74 o 
  -5   0   9        0.41        0.49      0.32 o 
  -4   0   9       14.75       15.06      1.10 o 
  -3   0   9        0.19        0.41      0.36 o 
  -2   0   9        8.48        8.16      0.73 o 
  -1   0   9       35.12       37.04      1.41 o 
   0   0   9       70.46       73.02      1.10 o 
   1   0   9      150.08      148.90      1.60 o 
   2   0   9        1.20        2.12      0.50 o 
   3   0   9       51.30       50.79      2.30 o 
  -5   1   9        6.57        6.94      0.83 o 
  -4   1   9        6.51        5.28      0.58 o 
  -3   1   9        0.02        0.30      0.32 o 
  -2   1   9       11.47        9.19      0.78 o 
  -1   1   9       64.72       66.06      1.84 o 
   0   1   9       44.91       46.13      1.07 o 
   1   1   9        0.32        0.12      0.30 o 
   2   1   9       15.73       14.52      0.72 o 
   3   1   9       86.38       92.13      3.09 o 
  -5   2   9        1.83        1.26      0.50 o 
  -4   2   9        7.62        7.24      0.80 o 
  -3   2   9       25.06       23.11      1.24 o 
  -2   2   9        6.09        5.32      0.63 o 
  -1   2   9       21.34       22.76      1.11 o 
   0   2   9      138.46      144.03      2.76 o 
   1   2   9       57.15       54.45      1.72 o 
   2   2   9        0.57        0.43      0.33 o 
   3   2   9        0.93        2.38      1.30 o 
  -4   3   9        7.12        7.84      0.85 o 
  -3   3   9        7.90        8.23      0.80 o 
  -2   3   9        4.17        3.98      0.54 o 
  -1   3   9       23.46       23.52      0.82 o 
   0   3   9       20.42       21.69      1.12 o 
   1   3   9       36.58       36.02      1.48 o 
   2   3   9       10.61       12.64      0.95 o 
  -4   4   9        0.34        0.65      0.46 o 
  -3   4   9        0.99        0.29      0.36 o 
  -2   4   9        3.71        4.30      0.63 o 
  -1   4   9        0.19        0.62      0.38 o 
   0   4   9       53.29       55.13      1.81 o 
   1   4   9        2.81        4.45      0.66 o 
   2   4   9       13.67       15.59      1.10 o 
  -4   5   9        6.66        8.40      0.89 o 
  -3   5   9        2.15        2.82      0.58 o 
  -2   5   9        3.09        3.36      0.58 o 
  -1   5   9       15.76       12.66      0.97 o 
   0   5   9        3.43        2.52      0.58 o 
   1   5   9        0.17       -0.43      0.43 o 
   2   5   9       14.37       14.95      1.13 o 
  -3   6   9        0.14        0.58      0.48 o 
  -2   6   9        0.66        0.46      0.43 o 
  -1   6   9        0.34       -0.10      0.45 o 
   0   6   9       17.76       19.75      1.23 o 
   1   6   9        0.01       -0.24      0.45 o 
  -2   7   9        2.60        2.90      0.62 o 
  -1   7   9        0.28        0.47      0.48 o 
   0   7   9        1.36        2.08      0.57 o 
  -2 -11  10        7.96        8.47      0.98 o 
  -1 -11  10       44.96       48.50      2.05 o 
   0 -11  10       37.10       37.15      1.79 o 
   1 -11  10        0.04       -0.43      0.43 o 
  -2 -10  10       27.10       27.73      1.47 o 
  -1 -10  10       17.31       18.17      0.87 o 
   0 -10  10        1.45        1.92      0.59 o 
   1 -10  10       22.58       24.53      1.65 o 
   2 -10  10       21.02       26.69      1.78 o 
  -3  -9  10        0.19        2.12      0.68 o 
  -2  -9  10        0.96        2.24      0.54 o 
  -1  -9  10        0.71        1.12      0.35 o 
   0  -9  10       88.26       94.77      2.03 o 
   1  -9  10       57.21       58.47      1.58 o 
   2  -9  10        3.98        4.65      0.93 o 
  -3  -8  10        2.15        2.94      0.63 o 
  -2  -8  10       40.14       39.75      1.68 o 
  -1  -8  10       39.63       41.51      1.72 o 
   0  -8  10       14.15       15.38      1.12 o 
   1  -8  10        0.92        0.74      0.56 o 
   2  -8  10       21.90       22.08      1.57 o 
  -4  -7  10        1.13        1.04      0.55 o 
  -3  -7  10       59.75       59.80      1.48 o 
  -2  -7  10       86.96       83.39      2.37 o 
  -1  -7  10       23.89       22.09      1.26 o 
   0  -7  10       21.10       19.62      1.20 o 
   1  -7  10       28.91       31.89      1.66 o 
   2  -7  10       16.17       21.28      1.51 o 
   3  -7  10        1.47        2.05      0.88 o 
  -4  -6  10        1.49        2.58      0.45 o 
  -3  -6  10       19.16       18.81      0.85 o 
  -2  -6  10       26.03       25.20      1.32 o 
  -1  -6  10      198.52      200.68      3.57 o 
   0  -6  10      131.55      127.80      2.98 o 
   1  -6  10       34.12       35.93      1.75 o 
   2  -6  10        2.93        3.01      0.80 o 
   3  -6  10       11.14       10.55      1.25 o 
  -4  -5  10        0.26        0.47      0.34 o 
  -3  -5  10        6.50        6.12      0.74 o 
  -2  -5  10       58.27       56.69      1.93 o 
  -1  -5  10       31.15       29.30      1.39 o 
   0  -5  10        5.01        4.94      0.48 o 
   1  -5  10        0.40       -0.07      0.59 o 
   2  -5  10        1.53        3.42      0.83 o 
   3  -5  10        9.61       11.43      1.30 o 
  -4  -4  10        7.25        6.32      0.63 o 
  -3  -4  10      123.71      121.80      2.84 o 
  -2  -4  10        8.77        8.88      0.82 o 
  -1  -4  10      107.03      109.62      2.62 o 
   0  -4  10        1.13        1.34      0.33 o 
   1  -4  10      124.79      127.48      3.14 o 
   2  -4  10       22.73       24.72      1.57 o 
   3  -4  10        6.35        5.07      0.97 o 
  -5  -3  10        0.07       -0.37      0.37 o 
  -4  -3  10        7.62        7.53      0.58 o 
  -3  -3  10       70.75       67.43      2.12 o 
  -2  -3  10        0.00       -0.35      0.41 o 
  -1  -3  10       14.78       14.47      1.01 o 
   0  -3  10       63.10       67.90      1.75 o 
   1  -3  10       86.85       83.42      2.53 o 
   2  -3  10        4.42        3.43      0.81 o 
   3  -3  10       13.11       13.78      1.40 o 
  -5  -2  10       11.12       13.15      0.77 o 
  -4  -2  10        2.89        3.76      0.46 o 
  -3  -2  10        3.29        2.79      0.53 o 
  -2  -2  10        0.59       -0.17      0.39 o 
  -1  -2  10        9.03        7.76      0.74 o 
   0  -2  10       22.20       22.48      0.86 o 
   1  -2  10        0.88        0.23      0.29 o 
   2  -2  10       94.96       84.10      2.80 o 
   3  -2  10       45.05       45.03      2.28 o 
  -5  -1  10        0.73        0.15      0.47 o 
  -4  -1  10        9.48        9.73      0.66 o 
  -3  -1  10       33.80       28.29      1.41 o 
  -2  -1  10      139.22      139.02      2.93 o 
  -1  -1  10        5.84        5.59      0.67 o 
   0  -1  10       20.29       19.34      0.63 o 
   1  -1  10       33.09       32.19      0.81 o 
   2  -1  10        2.28        3.42      0.84 o 
   3  -1  10        5.49        7.04      1.12 o 
  -4   0  10        1.09        1.21      0.36 o 
  -3   0  10        9.64       10.96      0.92 o 
  -2   0  10        0.00        0.33      0.38 o 
  -1   0  10       66.40       70.68      2.06 o 
   0   0  10       72.98       75.29      1.78 o 
   1   0  10        0.79        0.81      0.30 o 
   2   0  10        5.35        5.78      0.96 o 
   3   0  10        2.06        1.56      0.75 o 
  -4   1  10        0.00       -0.28      0.40 o 
  -3   1  10        0.24        0.13      0.37 o 
  -2   1  10        0.88        0.55      0.35 o 
  -1   1  10       37.07       38.61      1.53 o 
   0   1  10       73.62       74.66      1.96 o 
   1   1  10       18.86       19.77      0.85 o 
   2   1  10        8.13        8.01      0.59 o 
  -4   2  10        0.30       -0.38      0.51 o 
  -3   2  10        5.81        7.13      0.78 o 
  -2   2  10        0.00        0.26      0.40 o 
  -1   2  10        0.41        0.58      0.27 o 
   0   2  10      132.59      141.60      2.87 o 
   1   2  10        0.52        0.68      0.40 o 
   2   2  10        5.51        6.48      0.71 o 
  -4   3  10       19.73       22.51      1.38 o 
  -3   3  10        5.22        6.69      0.78 o 
  -2   3  10        1.72        1.25      0.36 o 
  -1   3  10       53.50       53.66      1.89 o 
   0   3  10       67.65       67.01      2.04 o 
   1   3  10       95.53       96.83      2.53 o 
   2   3  10        0.27        1.31      0.49 o 
  -4   4  10        1.66        1.65      0.52 o 
  -3   4  10        0.48       -0.33      0.44 o 
  -2   4  10        2.81        3.49      0.68 o 
  -1   4  10       18.95       21.05      1.26 o 
   0   4  10        0.04        0.19      0.37 o 
   1   4  10        0.32        2.27      0.56 o 
  -3   5  10        7.32       11.09      0.99 o 
  -2   5  10        2.95        2.17      0.53 o 
  -1   5  10        1.71        1.07      0.48 o 
   0   5  10        3.47        4.26      0.69 o 
   1   5  10        7.28        5.31      0.71 o 
  -2   6  10        0.14        0.68      0.54 o 
  -1   6  10       10.66       11.17      1.00 o 
   0   6  10        9.01       11.96      1.03 o 
  -2 -10  11       24.04       28.37      1.58 o 
  -1 -10  11       26.22       28.59      1.58 o 
   0 -10  11        8.05        8.96      0.68 o 
   1 -10  11        4.34        6.36      1.03 o 
  -2  -9  11        2.81        2.21      0.59 o 
  -1  -9  11        0.09        0.17      0.44 o 
   0  -9  11       21.61       19.80      1.30 o 
   1  -9  11       34.58       34.85      1.83 o 
  -3  -8  11        1.05        0.76      0.31 o 
  -2  -8  11       17.38       18.42      1.24 o 
  -1  -8  11        0.21        0.41      0.44 o 
   0  -8  11        8.92        9.57      0.96 o 
   1  -8  11       10.79        9.51      1.05 o 
   2  -8  11        6.39        5.06      0.86 o 
  -3  -7  11       11.56       13.51      0.86 o 
  -2  -7  11       30.96       31.02      1.53 o 
  -1  -7  11       56.34       56.82      2.07 o 
   0  -7  11       67.50       65.83      2.23 o 
   1  -7  11        0.10       -0.45      0.65 o 
   2  -7  11       52.72       52.76      2.41 o 
  -4  -6  11       14.51       15.50      0.86 o 
  -3  -6  11       35.75       37.57      1.70 o 
  -2  -6  11       18.97       21.81      1.32 o 
  -1  -6  11      114.78      116.12      2.91 o 
   0  -6  11      214.75      212.19      3.88 o 
   1  -6  11       13.11       14.65      1.23 o 
   2  -6  11       12.23       13.84      1.32 o 
  -4  -5  11        4.92        6.09      0.60 o 
  -3  -5  11        1.81        2.62      0.60 o 
  -2  -5  11        0.61        0.48      0.40 o 
  -1  -5  11       65.70       69.37      2.23 o 
   0  -5  11      144.70      144.66      3.21 o 
   1  -5  11        0.39        1.39      0.77 o 
   2  -5  11        2.24        2.03      0.83 o 
  -4  -4  11       17.53       20.58      0.96 o 
  -3  -4  11        5.60        5.55      0.79 o 
  -2  -4  11        5.06        4.97      0.68 o 
  -1  -4  11        2.60        2.70      0.56 o 
   0  -4  11        5.69        5.89      0.76 o 
   1  -4  11       27.11       28.06      1.61 o 
   2  -4  11        2.29        3.58      0.86 o 
  -4  -3  11        4.84        3.01      0.47 o 
  -3  -3  11       20.84       22.21      1.33 o 
  -2  -3  11        0.11       -0.20      0.43 o 
  -1  -3  11       57.04       59.49      2.05 o 
   0  -3  11        0.94        0.48      0.43 o 
   1  -3  11       52.06       56.66      3.46 o 
   2  -3  11       43.19       40.82      2.14 o 
  -4  -2  11       18.39       20.13      1.20 o 
  -3  -2  11        1.36        1.79      0.50 o 
  -2  -2  11        0.91        0.01      0.40 o 
  -1  -2  11       36.26       39.78      1.68 o 
   0  -2  11       33.58       34.79      1.04 o 
   1  -2  11        2.04        1.64      0.40 o 
   2  -2  11       32.37       30.97      1.83 o 
  -4  -1  11        3.45        3.46      0.52 o 
  -3  -1  11        5.26        6.01      0.77 o 
  -2  -1  11        0.33        0.60      0.47 o 
  -1  -1  11        0.01        0.44      0.44 o 
   0  -1  11        1.09        0.87      0.27 o 
   1  -1  11        1.15        1.66      0.69 o 
   2  -1  11       59.02       60.07      2.52 o 
  -4   0  11        5.07        6.71      1.10 o 
  -3   0  11       25.92       25.82      1.43 o 
  -2   0  11        3.65        2.64      0.54 o 
  -1   0  11        4.17        3.95      0.59 o 
   0   0  11       17.22       18.91      0.80 o 
   1   0  11       12.92       13.28      0.99 o 
   2   0  11        1.78        0.09      0.87 o 
  -4   1  11        0.38        0.80      0.49 o 
  -3   1  11        0.70        0.30      0.43 o 
  -2   1  11       10.81       10.25      0.91 o 
  -1   1  11       49.24       54.44      1.91 o 
   0   1  11        5.46        7.25      0.77 o 
   1   1  11       38.50       42.68      1.28 o 
   2   1  11       28.31       31.20      1.96 o 
  -4   2  11        0.06       -0.53      0.53 o 
  -3   2  11        0.02        0.21      0.42 o 
  -2   2  11        6.58        8.31      0.86 o 
  -1   2  11       10.34       11.21      0.93 o 
   0   2  11        5.47        5.46      0.70 o 
   1   2  11        1.21        2.17      0.55 o 
  -3   3  11        3.01        4.37      0.69 o 
  -2   3  11        0.58        0.13      0.44 o 
  -1   3  11        0.28       -0.06      0.39 o 
   0   3  11        0.73       -0.34      0.44 o 
   1   3  11       22.11       21.91      1.33 o 
  -3   4  11        4.53        6.36      0.77 o 
  -2   4  11        3.88        3.49      0.65 o 
  -1   4  11        4.76        6.13      0.86 o 
   0   4  11       25.04       21.75      1.35 o 
  -2  -9  12       59.45       62.14      2.34 o 
  -1  -9  12        2.24        2.76      0.66 o 
   0  -9  12       35.46       35.78      1.81 o 
  -2  -8  12        0.20        0.02      0.43 o 
  -1  -8  12       12.01       12.51      1.09 o 
   0  -8  12        8.17        7.57      0.91 o 
   1  -8  12        1.53        0.95      0.70 o 
  -3  -7  12        7.11        6.10      0.83 o 
  -2  -7  12        4.11        5.04      0.76 o 
  -1  -7  12        8.55        8.13      0.91 o 
   0  -7  12        1.53        1.73      0.54 o 
   1  -7  12       15.76       16.58      1.42 o 
  -3  -6  12       24.77       27.34      1.57 o 
  -2  -6  12        1.05        1.47      0.56 o 
  -1  -6  12       10.11        9.59      0.96 o 
   0  -6  12       46.63       43.76      1.91 o 
   1  -6  12        2.27        1.07      0.66 o 
  -3  -5  12       32.36       34.28      1.74 o 
  -2  -5  12       20.88       22.33      1.40 o 
  -1  -5  12       45.05       41.55      1.87 o 
   0  -5  12      105.22      113.33      3.01 o 
   1  -5  12       50.88       51.69      2.54 o 
   2  -5  12        0.93        1.45      0.91 o 
  -3  -4  12        7.34        7.65      0.92 o 
  -2  -4  12       25.23       26.35      1.50 o 
  -1  -4  12       28.38       29.07      1.57 o 
   0  -4  12        0.90        1.38      0.53 o 
   1  -4  12        0.47        0.13      0.42 o 
   2  -4  12        6.45        5.61      1.00 o 
  -4  -3  12       32.16       38.75      1.33 o 
  -3  -3  12        0.58        0.80      0.46 o 
  -2  -3  12        6.02        5.70      0.78 o 
  -1  -3  12       10.65        9.69      0.94 o 
   0  -3  12       12.70       11.82      1.04 o 
   1  -3  12        9.75       10.77      1.04 o 
   2  -3  12        0.26        0.59      0.41 o 
  -4  -2  12       14.16       12.99      0.90 o 
  -3  -2  12        2.38        2.40      0.59 o 
  -2  -2  12        8.12        7.06      0.82 o 
  -1  -2  12       70.02       78.20      2.50 o 
   0  -2  12       88.33       89.31      1.74 o 
   1  -2  12        0.05       -0.35      0.57 o 
  -3  -1  12        0.06        0.76      0.50 o 
  -2  -1  12        5.76        8.06      0.90 o 
  -1  -1  12        0.45        0.49      0.46 o 
   0  -1  12        6.19        4.87      0.47 o 
   1  -1  12        4.85        3.82      0.85 o 
  -3   0  12        0.84        1.11      0.58 o 
  -2   0  12        0.41       -0.33      0.45 o 
  -1   0  12        1.04        0.98      0.43 o 
   0   0  12        0.65        0.96      0.35 o 
   1   0  12       17.72       18.79      0.92 o 
  -3   1  12        5.51        5.89      0.78 o 
  -2   1  12        2.66        2.83      0.60 o 
  -1   1  12       10.53       13.69      0.90 o 
   0   1  12        0.86        1.67      0.52 o 
   1   1  12       30.25       33.11      2.07 o 
  -3   2  12        3.47        4.88      0.75 o 
  -2   2  12       12.77       17.76      1.25 o 
  -1   2  12       23.05       21.55      1.34 o 
   0   2  12        9.73        7.69      0.80 o 
  -2   3  12        0.23        1.06      0.60 o 
  -1   3  12       12.14       14.71      1.18 o 
  -2  -7  13        4.11        3.78      0.77 o 
  -1  -7  13       13.15       13.60      1.18 o 
   0  -7  13        0.49        1.82      0.73 o 
  -2  -6  13        1.13        1.69      0.60 o 
  -1  -6  13        2.23        2.59      0.65 o 
   0  -6  13        1.20        3.30      0.74 o 
  -2  -5  13        1.75        2.16      0.63 o 
  -1  -5  13        6.16        7.44      0.97 o 
   0  -5  13        0.19       -0.17      0.49 o 
   1  -5  13        0.03       -0.02      0.52 o 
  -3  -4  13       12.56       16.97      1.31 o 
  -2  -4  13       14.51       14.90      1.23 o 
  -1  -4  13       22.57       22.88      1.47 o 
   0  -4  13        0.18       -0.30      0.56 o 
   1  -4  13        6.57        7.16      0.98 o 
  -3  -3  13        1.55        1.62      0.57 o 
  -2  -3  13        5.01        4.20      0.72 o 
  -1  -3  13       20.99       21.63      1.43 o 
   0  -3  13        0.64        0.79      0.53 o 
   1  -3  13        6.13        6.12      0.89 o 
  -3  -2  13        2.83        1.59      0.58 o 
  -2  -2  13        1.49        2.01      0.62 o 
  -1  -2  13        0.19        0.94      0.58 o 
   0  -2  13        1.28        3.35      0.76 o 
  -2  -1  13       23.88       25.38      1.53 o 
  -1  -1  13       23.41       22.73      1.45 o 
   0  -1  13       26.44       28.63      1.08 o 
  -2   0  13        1.97        1.82      0.61 o 
  -1   0  13        1.99        2.42      0.44 o 
   0   0  13        3.57        4.69      0.72 o 
                                                 
